# Supplementary material for: LncRNA Expression in CD4+ T Cells in Neurosyphilis Patients
Source: Front Cell Infect Microbiol. 2017 Nov 8;7:461. doi: 10.3389/fcimb.2017.00461 (PMC5682391; doi:10.3389/fcimb.2017.00461)
Supplement: Supplementary file 1 [file DataSheet1.XLS]

## Sheet: up_test_vs_ctrl
seqname	chrom	strand	relationship	Fold Change	P-value	FDR
ENST00000433673	chr2	+	bidirectional	21.8977	0.00103431	0.157332
ENST00000565178	chr16	-	natural antisense	18.3491	0.00301889	0.226784
T057681	chr11	-	intergenic	15.3238	0.170872	0.662701
ENST00000448672	chr2	+	intergenic	14.2519	0.00182162	0.192005
ENST00000437830	chr1	+	intergenic	12.1519	0.00636995	0.261902
ENST00000445391	chr22	-	intron sense-overlapping	9.67661	0.371358	0.786122
T230820	chr22	-	intergenic	9.51234	2.46235e-07	0.00425444
ENST00000610143	chr22	+	intergenic	9.31787	0.276063	0.744159
T095987	chr13	+	intergenic	8.92144	0.351038	0.780898
T155669	chr17	-	intergenic	8.87577	0.298515	0.75649
GSE61474_TCONS_00292990	chr6	-	intergenic	8.66283	0.0178078	0.356829
ENST00000421645	chr9	-	intronic antisense	7.36405	0.018149	0.356829
T215803	chr20	+	intergenic	7.15968	8.59136e-05	0.0663464
ENST00000434533	chr10	+	natural antisense	7.01542	0.044235	0.440514
ENST00000440403	chr21	-	natural antisense	6.60745	0.354952	0.781433
uc001hgu.2	chr1	-	intergenic	6.52607	0.250609	0.729085
ENST00000609510	chr22	-	intergenic	6.36656	0.000201888	0.0954458
NR_038343	chr7	+	bidirectional	6.35668	0.323091	0.766355
T032572	chr1	-	intergenic	6.28038	0.363285	0.78425
T281189	chr5	+	intergenic	6.27831	0.431336	0.809012
T280062	chr5	-	intergenic	6.16332	0.152116	0.641004
ENST00000555435	chr14	+	intronic antisense	6.06572	0.375448	0.786347
T281626	chr5	-	intergenic	5.82285	0.355866	0.781641
NR_110565	chr21	+	natural antisense	5.80945	0.296089	0.755875
T046195	chr10	+	intronic antisense	5.80269	0.346672	0.780014
T150556	chr17	-	intronic antisense	5.70401	0.365085	0.784757
T174167	chr19	+	intergenic	5.68671	0.267261	0.740141
TCONS_00009882	chr5	+	intergenic	5.66847	0.297968	0.75649
T366813	chr9	-	natural antisense	5.63003	0.367097	0.784757
ENST00000608926	chr22	+	intergenic	5.6299	0.0252817	0.384197
ENST00000513755	chr5	-	bidirectional	5.62216	0.00831886	0.287969
uc.47-	chr2	-	intergenic	5.53564	0.367601	0.784757
ENST00000587933	chr18	+	intron sense-overlapping	5.51972	0.00881111	0.290531
T375464	chrX	+	intergenic	5.43504	0.222658	0.706285
T066252	chr11	-	intronic antisense	5.4	0.299796	0.757344
NR_125950	chr1	+	intergenic	5.31976	0.00490335	0.244553
T214140	chr20	-	intergenic	5.24722	0.260459	0.733182
T141050	chr17	-	natural antisense	5.17641	0.229844	0.712077
ENST00000560159	chr15	-	natural antisense	4.94988	0.322305	0.766279
ENST00000597337	chr19	-	natural antisense	4.8805	0.153285	0.641863
ENST00000603533	chr9	-	intergenic	4.85837	0.139773	0.629253
ENST00000510302	chr5	+	intergenic	4.83993	0.36729	0.784757
ENST00000609234	chr4	+	bidirectional	4.81913	0.364074	0.78425
NR_001298	chr6	-	intergenic	4.81354	0.00847139	0.287969
T032998	chr1	+	intergenic	4.77845	0.328875	0.769006
T218765	chr20	+	natural antisense	4.70917	0.347114	0.780014
T051011	chr10	-	intergenic	4.7002	0.403287	0.798297
TCONS_l2_00003238	chr10	+	intergenic	4.69363	0.45607	0.818175
TCONS_00026308	chr18	+	intergenic	4.66858	0.28191	0.74775
T299057	chr6	+	intronic antisense	4.66667	0.261768	0.734385
T204847	chr2	-	intergenic	4.65449	0.382125	0.789652
T188559	chr2	+	bidirectional	4.57533	0.338726	0.774578
GSE61474_TCONS_00328194	chr9	+	intergenic	4.55217	0.304848	0.759376
TCONS_l2_00003718	chr10	-	intergenic	4.54719	0.414791	0.803182
ENST00000582269	chr18	+	intronic antisense	4.53683	0.0573318	0.48589
NR_103811	chr21	-	intergenic	4.51524	0.359611	0.782809
T112136	chr14	+	intergenic	4.44305	0.0434425	0.437412
ENST00000573982	chr16	+	natural antisense	4.39735	0.388104	0.793501
uc.279+	chr9	+	intron sense-overlapping	4.25988	0.216754	0.7011
ENST00000512634	chr4	-	natural antisense	4.25359	0.389409	0.794147
ENST00000608286	chr22	-	intergenic	4.25025	0.117878	0.601488
NR_121638	chr1	+	intergenic	4.22942	0.331215	0.770921
T230185	chr22	-	intergenic	4.22596	0.393614	0.795993
T345084	chr8	-	intergenic	4.22052	0.076974	0.533974
NR_104155	chr11	-	intergenic	4.13721	0.00485627	0.244553
T206089	chr2	-	intergenic	4.13576	0.241944	0.723604
ENST00000589101	chr19	-	intronic antisense	4.1005	0.361908	0.783589
NR_027051	chr22	+	intronic antisense	4.06436	0.0879224	0.550708
T161240	chr18	+	intergenic	4.03841	0.349847	0.780898
GSE61474_TCONS_00048201	chr11	+	intron sense-overlapping	4.03495	0.0218872	0.374167
ENST00000437244	chrX	-	intron sense-overlapping	4.01633	0.22271	0.706311
T315126	chr6	+	intergenic	4.0101	0.367981	0.784757
T315448	chr6	-	intergenic	4.00389	0.38551	0.792204
NR_024448	chr22	-	intronic antisense	3.97881	0.163151	0.652746
TCONS_00007264	chr3	-	intergenic	3.95845	0.27387	0.742959
ENST00000565214	chr16	-	intronic antisense	3.93057	0.139354	0.629038
T075880	chr12	+	intergenic	3.92795	0.223696	0.707333
uc.457-	chr22	-	exon sense-overlapping	3.92142	0.383652	0.790619
T119684	chr15	-	bidirectional	3.90197	0.0501861	0.462956
T081860	chr12	-	intergenic	3.89239	0.298846	0.756559
uc.82-	chr2	-	intergenic	3.87326	0.312919	0.763552
T112177	chr14	+	intergenic	3.86068	0.00190791	0.19727
ENST00000605739	chr2	+	intergenic	3.84002	0.257957	0.730772
T086563	chr12	-	intergenic	3.83765	0.440708	0.813161
NR_109857	chr7	+	intronic antisense	3.79531	0.00259963	0.219104
T006952	chr1	+	natural antisense	3.78519	0.176741	0.66801
T262083	chr4	-	intergenic	3.76913	0.415376	0.803182
T199787	chr2	+	intergenic	3.76477	0.305254	0.759566
T001762	chr1	-	intergenic	3.75493	0.000674902	0.140362
NR_122077	chr9	-	intergenic	3.73292	0.367886	0.784757
T317958	chr7	+	intergenic	3.6983	0.338395	0.774307
T239802	chr3	+	intergenic	3.67935	0.00992602	0.30117
T151148	chr17	+	intergenic	3.66608	0.350934	0.780898
T360585	chr9	-	intergenic	3.59596	0.366723	0.784757
T159127	chr18	+	intergenic	3.59012	0.543906	0.847253
NR_036636	chr12	+	intergenic	3.54212	0.311889	0.763489
TCONS_00019584	chr11	-	intergenic	3.54027	0.186146	0.677673
NR_131213	chr9	-	intergenic	3.52582	0.386732	0.792783
T280099	chr5	+	intergenic	3.52444	0.176438	0.66801
NR_033989	chr11	-	intronic antisense	3.49493	0.288502	0.750828
ENST00000610034	chr10	+	intergenic	3.4774	0.0471437	0.453283
NR_104662	chr5	-	exon sense-overlapping	3.47669	0.566025	0.857104
T333570	chr7	-	intergenic	3.47466	0.44397	0.813995
T313771	chr6	+	intronic antisense	3.43856	0.378466	0.787614
T254694	chr3	+	natural antisense	3.43493	0.03941	0.427181
NR_120501	chr6	+	natural antisense	3.42023	0.398966	0.797157
ENST00000604965	chr7	+	natural antisense	3.40831	0.307286	0.761789
NR_003133	chr1	+	intergenic	3.38195	0.049172	0.459442
ENST00000412639	chr1	+	intergenic	3.36822	0.00580481	0.256806
NR_024330	chr19	+	intergenic	3.3619	0.180279	0.670717
TCONS_00016488	chr9	-	intergenic	3.35987	0.377765	0.787411
T380669	chrX	-	intergenic	3.35188	0.185101	0.676338
uc003tqy.3	chr7	+	intergenic	3.34877	0.296133	0.755875
T181556	chr19	-	intergenic	3.34854	0.175876	0.667744
T152286	chr17	+	intronic antisense	3.34271	0.388063	0.793501
T025532	chr1	+	natural antisense	3.34242	0.0214687	0.372425
NR_038890	chr9	+	intronic antisense	3.34204	6.35078e-05	0.0662894
ENST00000442146	chr1	-	intronic antisense	3.34033	0.196665	0.686184
TCONS_00023546	chr15	+	intergenic	3.33707	0.00166535	0.185638
T140451	chr17	+	intergenic	3.3169	0.41385	0.803182
ENST00000546612	chr16	-	intergenic	3.31607	0.00599104	0.258517
ENST00000527239	chr11	-	intergenic	3.31339	0.0928765	0.561091
ENST00000416684	chr6	+	natural antisense	3.30284	0.279793	0.746374
T038735	chr10	-	natural antisense	3.29182	0.221468	0.70503
T215798	chr20	+	intergenic	3.28502	0.000456148	0.131836
uc.151-	chr5	-	exon sense-overlapping	3.27344	0.392437	0.795951
ENST00000500636	chr6	+	intronic antisense	3.2547	0.278981	0.746036
T379563	chrX	-	intergenic	3.25118	0.191148	0.681242
T015839	chr1	-	natural antisense	3.21662	0.0237469	0.379381
ENST00000565841	chr2	+	intergenic	3.19927	0.00365242	0.231823
ENST00000609356	chr4	+	intronic antisense	3.18533	0.457521	0.818497
ENST00000545904	chr12	-	natural antisense	3.1841	0.505719	0.835248
uc002sla.3	chr2	+	natural antisense	3.17235	0.242905	0.724888
T343400	chr8	-	intergenic	3.16424	0.106222	0.581243
T302619	chr6	+	natural antisense	3.15426	0.277982	0.745474
ENST00000428188	chr2	-	intronic antisense	3.14145	0.162962	0.652678
T050173	chr10	+	intergenic	3.10895	0.258757	0.731522
T098806	chr13	-	intergenic	3.10889	0.305765	0.759566
T074931	chr12	-	intergenic	3.07718	0.451943	0.816842
NR_125432	chr8	+	bidirectional	3.07396	0.378342	0.787614
ENST00000605240	chr11	+	intergenic	3.07296	0.138006	0.627871
T266434	chr4	-	intergenic	3.06635	0.428204	0.807782
ENST00000419808	chr2	+	intronic antisense	3.03725	0.00712985	0.27621
ENST00000445280	chr9	-	intergenic	3.02483	0.126817	0.615663
ENST00000382897	chr18	-	intergenic	3.02042	0.488871	0.829003
uc003snm.1	chr7	-	intergenic	3.01764	0.369425	0.784757
T042208	chr10	+	intergenic	3.01708	0.179039	0.669661
T122727	chr15	-	intergenic	2.97313	0.0246383	0.382824
ENST00000455612	chr10	-	intergenic	2.96656	0.364361	0.784342
ENST00000606330	chr3	+	intronic antisense	2.95376	0.0882182	0.550708
T049544	chr10	+	bidirectional	2.94745	0.346176	0.780014
NR_126419	chr3	+	intronic antisense	2.94677	0.437637	0.811343
NR_027481	chr4	+	intergenic	2.93871	0.355027	0.781433
T313063	chr6	-	intronic antisense	2.92041	0.179698	0.670007
T114557	chr15	+	intergenic	2.91942	0.17275	0.66463
NR_125931	chr4	-	exon sense-overlapping	2.91931	0.22018	0.703299
T337788	chr8	+	intergenic	2.91579	0.500015	0.832145
T278195	chr5	-	intergenic	2.90566	0.272706	0.742091
TCONS_00012375	chr6	-	intergenic	2.90556	0.0251401	0.384197
ENST00000582591	chr18	+	intronic antisense	2.89597	0.00146152	0.17729
T340864	chr8	+	intron sense-overlapping	2.88684	0.496863	0.831917
TCONS_00014246	chr7	-	intergenic	2.87974	0.129293	0.620019
NR_002947	chr17	+	intergenic	2.875	0.138576	0.628214
ENST00000507033	chr4	+	intergenic	2.86951	0.363801	0.78425
T092544	chr13	-	natural antisense	2.8695	0.219624	0.702289
T261919	chr4	-	intergenic	2.8686	0.095087	0.563727
T337495	chr8	+	bidirectional	2.85497	0.481255	0.825936
ENST00000583141	chr17	-	intergenic	2.84842	9.96332e-05	0.0663464
ENST00000413145	chr9	+	bidirectional	2.84779	0.46112	0.819405
ENST00000549756	chr16	+	intron sense-overlapping	2.84739	0.443857	0.813995
T054069	chr11	+	bidirectional	2.8438	0.0473877	0.453842
T187343	chr2	+	intergenic	2.84354	0.401721	0.797625
T183028	chr2	+	intergenic	2.84254	0.424452	0.807257
T238318	chr3	+	intergenic	2.80207	0.313499	0.763552
T174435	chr19	-	intergenic	2.79604	0.195985	0.68589
NR_040035	chr8	+	intergenic	2.79407	0.338201	0.774307
ENST00000602916	chr1	-	intronic antisense	2.79286	0.129169	0.619766
T238903	chr3	+	intergenic	2.78201	0.435253	0.810275
NR_015421	chr7	-	intergenic	2.77786	0.0242554	0.381336
T095862	chr13	+	intergenic	2.77175	0.401995	0.797647
ENST00000596041	chr19	+	intronic antisense	2.76865	0.364398	0.784342
NR_110094	chr7	+	intergenic	2.76421	0.267854	0.740291
ENST00000586845	chr19	+	intronic antisense	2.75677	0.442453	0.813358
T066047	chr11	+	intergenic	2.75667	0.389641	0.794147
TCONS_00011747	chr6	+	intergenic	2.74481	0.00361176	0.231823
ENST00000584365	chr17	+	intron sense-overlapping	2.74392	0.00382291	0.232532
uc011ari.1	chr22	-	intron sense-overlapping	2.73713	0.142313	0.631568
NR_109755	chr9	-	intergenic	2.72945	0.0832067	0.539606
NR_125976	chr1	+	natural antisense	2.71932	0.463011	0.820251
T198560	chr2	+	bidirectional	2.71924	0.239119	0.721261
T351556	chr8	+	intergenic	2.71097	0.511067	0.836836
T091943	chr13	+	intergenic	2.70623	0.479563	0.82537
ENST00000438147	chr9	-	intergenic	2.69511	0.069952	0.519617
ENST00000582741	chr17	+	intergenic	2.68647	0.333405	0.771574
T281048	chr5	-	intergenic	2.68147	0.508335	0.836246
NR_110838	chr4	-	intergenic	2.68123	0.182492	0.673237
T212265	chr20	+	intergenic	2.67414	0.389605	0.794147
T362524	chr9	-	intergenic	2.66574	0.456204	0.818175
T309129	chr6	+	intergenic	2.66504	0.0328669	0.409131
NR_120661	chr10	-	intergenic	2.66459	0.00943363	0.297587
ENST00000608886	chr1	-	intronic antisense	2.65516	0.0200055	0.364492
TCONS_00012569	chr6	+	intergenic	2.64915	0.355158	0.781433
NR_024005	chr2	-	intergenic	2.64698	0.363175	0.78425
ENST00000584758	chr17	-	intron sense-overlapping	2.64434	0.446777	0.815255
T083968	chr12	+	intronic antisense	2.64272	0.0517649	0.467273
T184310	chr2	+	intergenic	2.6418	0.419978	0.804744
ENST00000572855	chr17	-	bidirectional	2.64061	0.417549	0.8039
T294686	chr5	+	intronic antisense	2.6401	0.357271	0.782373
NR_102746	chr5	-	bidirectional	2.63866	0.369214	0.784757
TCONS_00013287	chr7	+	intergenic	2.63812	0.456659	0.818497
NR_047570	chr2	+	intronic antisense	2.62817	0.000307342	0.109752
uc.289-	chr10	-	intronic antisense	2.628	0.336394	0.773218
T334257	chr7	+	natural antisense	2.62278	0.00732407	0.277428
uc.195+	chr6	+	intronic antisense	2.61551	0.298055	0.75649
T321409	chr7	+	intergenic	2.61296	0.0307322	0.404468
T016104	chr1	-	natural antisense	2.61154	0.021112	0.371277
ENST00000419658	chr1	+	intergenic	2.60901	0.257613	0.730642
uc.34-	chr1	-	natural antisense	2.5948	0.0161965	0.351063
ENST00000432047	chr3	+	intron sense-overlapping	2.5797	0.254976	0.730087
ENST00000411542	chr7	+	intergenic	2.57887	0.308444	0.762461
T037264	chr10	-	intergenic	2.57662	0.0306628	0.404468
NR_027284	chr6	+	intergenic	2.56909	0.460336	0.819405
T035283	chr10	+	intergenic	2.56477	0.0325532	0.409131
T190564	chr2	-	natural antisense	2.56186	0.194889	0.684966
T171326	chr19	+	intergenic	2.55924	0.355259	0.781433
GSE61474_TCONS_00072557	chr12	+	intergenic	2.55501	0.536356	0.844672
T016194	chr1	+	intergenic	2.5546	0.0086993	0.289608
ENST00000567236	chr16	-	natural antisense	2.54223	0.363928	0.78425
ENST00000554737	chr14	-	natural antisense	2.54037	0.404895	0.799545
T144053	chr17	-	intergenic	2.52643	0.423684	0.807257
ENST00000562904	chr6	+	intergenic	2.52625	0.000869852	0.151811
NR_033488	chr6	-	exon sense-overlapping	2.50923	0.306027	0.75977
T245080	chr3	+	intergenic	2.50466	0.00456578	0.239053
T004757	chr1	+	natural antisense	2.5028	0.44703	0.815255
ENST00000565046	chr6	+	intergenic	2.49706	0.271224	0.741306
ENST00000553061	chr12	+	intron sense-overlapping	2.48756	0.00233814	0.212624
T172601	chr19	-	intergenic	2.47725	0.270093	0.740599
T161219	chr18	-	intergenic	2.47525	0.114553	0.594737
T062323	chr11	-	intronic antisense	2.47029	0.462591	0.82018
T373822	chrX	-	intergenic	2.47002	0.356302	0.781909
T240980	chr3	-	intronic antisense	2.46584	0.0240779	0.380963
ENST00000431001	chr6	+	intergenic	2.45405	0.28866	0.750898
T094437	chr13	-	bidirectional	2.45253	0.293341	0.753573
T257294	chr3	-	intergenic	2.4502	0.38895	0.794077
NR_073395	chr8	-	intergenic	2.44993	0.444522	0.814298
TCONS_00015497	chr8	-	intergenic	2.44984	0.0159397	0.349945
T087423	chr12	-	intergenic	2.44929	0.0153427	0.346977
GSE61474_TCONS_00276038	chr5	-	intergenic	2.4457	0.461567	0.819616
T249006	chr3	+	intronic antisense	2.44418	0.391005	0.795089
NR_047508	chr13	-	intergenic	2.43939	0.0279863	0.393145
ENST00000607711	chr6	-	bidirectional	2.43068	0.438015	0.811598
NR_040095	chr20	-	intergenic	2.43059	0.0533402	0.471915
ENST00000439849	chr1	+	natural antisense	2.42767	0.0538745	0.473536
ENST00000411512	chr10	-	intronic antisense	2.4271	0.240091	0.722448
T163027	chr18	-	intergenic	2.42659	0.00129898	0.170882
ENST00000567728	chr16	-	intergenic	2.4261	0.15476	0.643439
T113933	chr15	+	intronic antisense	2.42481	0.0796774	0.537499
T155098	chr17	+	intergenic	2.41711	0.381832	0.78934
T357080	chr9	-	intergenic	2.41594	0.521607	0.840341
T178474	chr19	-	bidirectional	2.41573	0.408213	0.800144
T240653	chr3	-	intergenic	2.41466	0.0299254	0.400504
T275597	chr4	-	intergenic	2.41389	0.35524	0.781433
T213960	chr20	+	intergenic	2.41247	0.436272	0.810377
NR_037629	chr12	-	intergenic	2.41149	0.430226	0.808634
NR_037711	chr17	-	exon sense-overlapping	2.41023	0.33077	0.770741
NR_033897	chr7	+	intron sense-overlapping	2.40925	0.0277866	0.393145
T127026	chr16	+	intergenic	2.40614	0.434934	0.809871
ENST00000448255	chr2	-	intergenic	2.40265	0.207931	0.696439
NR_125848	chr6	-	intronic antisense	2.40221	0.281335	0.747276
ENST00000592431	chr19	-	bidirectional	2.4022	0.121979	0.609478
ENST00000584258	chr17	+	intronic antisense	2.40042	0.0365202	0.418843
T036230	chr10	+	natural antisense	2.39961	0.0686749	0.517454
T093645	chr13	+	natural antisense	2.39618	0.0613706	0.495304
T324837	chr7	+	intergenic	2.3954	0.0519307	0.467356
TCONS_00012114	chr6	-	intergenic	2.38918	0.278551	0.745785
ENST00000424850	chr20	-	intergenic	2.38443	0.308811	0.762461
T371337	chrX	+	intronic antisense	2.38434	0.499576	0.832145
ENST00000598146	chr19	+	intron sense-overlapping	2.3782	0.115035	0.594965
ENST00000565401	chr16	-	intergenic	2.37802	0.00773429	0.281926
T184345	chr2	+	intergenic	2.3753	0.251556	0.729302
T096621	chr13	+	intergenic	2.36234	0.233824	0.717155
ENST00000564152	chr22	-	bidirectional	2.35346	0.0457397	0.446467
ENST00000545923	chr12	-	intergenic	2.35303	0.0706736	0.521391
ENST00000565297	chr8	+	intergenic	2.34699	0.408145	0.800144
T273794	chr4	+	intergenic	2.34434	0.245086	0.726029
uc.441+	chr18	+	intron sense-overlapping	2.3345	0.0352533	0.416341
T219240	chr20	+	intergenic	2.33339	0.145323	0.633196
TCONS_00026943	chr19	+	intergenic	2.32689	0.152545	0.641004
ENST00000440578	chr6	-	intergenic	2.32406	0.201615	0.692139
T245909	chr3	-	intergenic	2.32196	0.067398	0.514811
T163281	chr18	+	intronic antisense	2.3207	0.0220532	0.374167
ENST00000583349	chr17	-	natural antisense	2.31837	0.254074	0.730087
ENST00000457302	chr9	+	intergenic	2.31346	0.314901	0.763996
ENST00000576302	chr5	+	natural antisense	2.31277	0.102027	0.576139
ENST00000542477	chr11	+	intergenic	2.31248	0.432715	0.809598
ENST00000413290	chr2	+	intergenic	2.31123	0.378932	0.787628
T154309	chr17	-	intergenic	2.30992	0.353937	0.781433
uc002ezq.3	chr16	-	intron sense-overlapping	2.30966	0.306592	0.760778
ENST00000487814	chr3	+	intronic antisense	2.30832	0.148208	0.635302
T256902	chr3	-	intergenic	2.30645	0.240344	0.722706
T193449	chr2	-	intergenic	2.3017	0.0183483	0.356829
NR_024480	chr3	-	intergenic	2.29268	0.561005	0.855143
NR_045115	chr20	-	intergenic	2.29206	0.459355	0.819405
T163286	chr18	+	bidirectional	2.29113	0.144723	0.633196
NR_034120	chr7	-	intergenic	2.28956	0.00605419	0.258881
T338734	chr8	-	intergenic	2.28855	0.396279	0.796159
T187399	chr2	-	intergenic	2.28692	0.0306558	0.404468
T212409	chr20	+	intronic antisense	2.28544	0.287265	0.749789
ENST00000532272	chr11	+	intergenic	2.28084	0.317932	0.764755
ENST00000563757	chr16	+	intronic antisense	2.27553	0.1408	0.630353
NR_046200	chr16	+	intergenic	2.27395	0.0882176	0.550708
ENST00000566847	chr10	+	bidirectional	2.27332	0.0382982	0.424994
NR_045196	chr5	+	bidirectional	2.27255	0.0174325	0.354352
ENST00000599404	chr19	-	intron sense-overlapping	2.27221	0.00882833	0.290545
T129865	chr16	-	intergenic	2.27083	0.32344	0.766355
NR_040005	chr3	+	intergenic	2.26396	0.351828	0.781329
ENST00000590528	chr19	-	natural antisense	2.26307	0.271635	0.74167
uc.376+	chr14	+	intron sense-overlapping	2.25672	0.145239	0.633196
uc003luo.1	chr5	+	intron sense-overlapping	2.25507	0.0408257	0.431484
T054950	chr11	-	intergenic	2.25465	0.315736	0.763996
uc.416+	chr17	+	natural antisense	2.25118	0.157978	0.64562
TCONS_00028205	chr20	+	intergenic	2.24566	0.431612	0.809162
ENST00000440414	chr10	+	intronic antisense	2.24503	0.0507239	0.463708
T339378	chr8	-	intergenic	2.24242	0.252524	0.72974
ENST00000419899	chr3	-	intron sense-overlapping	2.23876	0.229441	0.711667
T028726	chr1	+	intergenic	2.2367	0.236381	0.719183
TCONS_00020260	chr12	-	intergenic	2.2364	0.254957	0.730087
T153064	chr17	-	intergenic	2.23089	0.00543063	0.251825
T011966	chr1	+	intergenic	2.23019	0.488093	0.828775
GSE61474_TCONS_00036816	chr10	+	intergenic	2.22988	0.407954	0.800144
ENST00000585048	chr17	-	intergenic	2.22931	0.0198417	0.364492
NR_033777	chr14	-	intergenic	2.22571	0.000682077	0.140362
T299330	chr6	+	intergenic	2.22294	0.0218736	0.374167
T275898	chr4	+	intronic antisense	2.22223	0.448893	0.815793
ENST00000562049	chr4	+	intergenic	2.22025	0.258318	0.731275
ENST00000569543	chr17	-	intergenic	2.21995	0.0515837	0.467273
T043645	chr10	+	intron sense-overlapping	2.21776	0.42053	0.804821
GSE61474_TCONS_00311682	chr8	+	intergenic	2.21254	0.256792	0.730642
ENST00000605885	chr6	+	natural antisense	2.2111	0.391578	0.795668
TCONS_00001468	chr1	-	bidirectional	2.21059	0.000989819	0.157332
ENST00000565519	chr3	-	bidirectional	2.21047	0.28113	0.747276
TCONS_00008287	chr4	+	intergenic	2.20951	0.00954511	0.29769
T217602	chr20	+	intergenic	2.20613	0.35708	0.782258
NR_073172	chr12	+	intronic antisense	2.20357	0.478271	0.824626
uc001oou.3	chr11	-	natural antisense	2.20309	0.264459	0.737328
T375100	chrX	-	intergenic	2.20035	0.339339	0.775072
T156888	chr17	-	intergenic	2.19657	0.118371	0.601889
GSE61474_TCONS_00156600	chr18	-	intergenic	2.19568	0.0483874	0.456453
ENST00000607350	chr6	-	intergenic	2.1924	0.0270267	0.389651
T267543	chr4	-	intergenic	2.18886	0.415747	0.803239
T164341	chr18	+	intronic antisense	2.18738	0.0332987	0.410367
NR_122111	chr14	-	intergenic	2.18696	0.321517	0.766279
AY010115	chr11	+	intergenic	2.18488	0.15191	0.641004
TCONS_00001707	chr1	-	bidirectional	2.18416	0.489262	0.829113
T103426	chr14	+	intergenic	2.17934	0.520023	0.839721
NR_120474	chr12	+	intronic antisense	2.17783	0.32473	0.767015
TCONS_00026372	chr18	+	intergenic	2.17642	0.125944	0.614358
NR_003226	chr16	+	natural antisense	2.17247	0.219437	0.702116
uc001vvn.3	chr14	+	intergenic	2.16444	0.305219	0.759566
NR_110616	chr1	-	intergenic	2.16399	0.0985079	0.569474
ENST00000585408	chr19	-	intronic antisense	2.15639	0.395637	0.796077
GSE61474_TCONS_00023188	chr1	-	intergenic	2.15596	0.262654	0.735279
TCONS_00003973	chr2	+	intergenic	2.15582	0.315344	0.763996
T216234	chr20	-	natural antisense	2.15403	0.245536	0.726029
T060310	chr11	+	intergenic	2.1521	0.493353	0.830347
uc001uya.1	chr13	+	intronic antisense	2.15071	0.0291536	0.396939
ENST00000473756	chr3	+	intergenic	2.14938	0.423979	0.807257
NR_110796	chr18	-	intronic antisense	2.14847	0.107175	0.583604
ENST00000607727	chr6	-	intergenic	2.14847	0.397236	0.796159
ENST00000464125	chr3	+	intronic antisense	2.14841	0.238687	0.720986
T197897	chr2	-	natural antisense	2.14593	0.0527782	0.470145
ENST00000564048	chr16	+	intergenic	2.1416	0.246663	0.726206
ENST00000421256	chr10	-	intergenic	2.13932	0.0300944	0.401832
T371961	chrX	+	bidirectional	2.13425	0.438109	0.811598
T275183	chr4	-	intergenic	2.1332	0.3283	0.768614
uc.54+	chr2	+	intergenic	2.13118	0.0686935	0.517454
T375866	chrX	+	intergenic	2.12107	0.446023	0.815118
ENST00000579050	chr17	+	intron sense-overlapping	2.11764	0.495341	0.831083
ENST00000520863	chr8	-	intronic antisense	2.11197	0.503564	0.834268
T311345	chr6	-	intergenic	2.11123	0.375523	0.786347
T107949	chr14	-	intronic antisense	2.1041	0.554077	0.852024
NR_051964	chr13	-	intergenic	2.10294	0.421323	0.805535
ENST00000518749	chr8	+	intronic antisense	2.10226	0.47277	0.82298
T141819	chr17	-	intergenic	2.09742	0.211209	0.698243
NR_046552	chr13	-	intronic antisense	2.09643	0.0047194	0.241964
T350643	chr8	+	intergenic	2.09506	0.0298857	0.400504
NR_028394	chr1	+	exon sense-overlapping	2.09398	0.0134046	0.328588
ENST00000555776	chr14	-	intergenic	2.09284	0.167628	0.658844
NR_024344	chr11	-	intergenic	2.08565	0.0512808	0.466331
NR_131951	chr12	-	natural antisense	2.08507	0.420346	0.804821
ENST00000527511	chr11	+	intergenic	2.08254	0.0105106	0.303177
TCONS_00023623	chr15	-	intergenic	2.08041	0.245088	0.726029
T024824	chr1	-	intergenic	2.07938	0.000867238	0.151811
NR_036683	chr1	+	bidirectional	2.07682	0.095523	0.563799
TCONS_00004852	chr2	+	intergenic	2.07483	0.057715	0.486771
T156677	chr17	+	natural antisense	2.07422	0.235237	0.718631
ENST00000552718	chr12	+	intergenic	2.06815	0.290922	0.753316
ENST00000572818	chr17	+	intergenic	2.06129	0.00316289	0.22782
ENST00000479626	chr3	-	intronic antisense	2.05716	0.0185044	0.356829
T142055	chr17	-	intergenic	2.05556	0.0102999	0.303177
NR_103856	chr17	-	intronic antisense	2.05401	0.316766	0.764135
T299997	chr6	-	intergenic	2.05311	0.0249092	0.383926
ENST00000437523	chr1	-	intergenic	2.05297	0.0748833	0.531349
NR_131234	chr2	-	intergenic	2.05232	0.0607187	0.492901
TCONS_00013543	chr7	+	intergenic	2.05013	0.315515	0.763996
T273440	chr4	+	intergenic	2.04953	0.412856	0.802826
uc.472+	chrX	+	natural antisense	2.04447	0.351633	0.781329
ENST00000415182	chr21	+	intergenic	2.04427	0.392214	0.795777
ENST00000562538	chr1	-	intronic antisense	2.04201	0.00999119	0.30117
GSE61474_TCONS_00063646	chr11	-	intergenic	2.04111	0.400572	0.797479
ENST00000415611	chr7	+	intergenic	2.04082	0.211215	0.698243
T045066	chr10	-	intergenic	2.04003	0.0159664	0.350086
NR_110549	chr7	-	intronic antisense	2.03928	0.0021016	0.20374
T077473	chr12	+	intergenic	2.03668	0.230271	0.712633
ENST00000597169	chr19	-	intergenic	2.03535	0.396312	0.796159
T302620	chr6	+	natural antisense	2.03421	0.141666	0.631568
T268005	chr4	+	natural antisense	2.03403	0.137496	0.627871
ENST00000507770	chr3	+	intron sense-overlapping	2.03342	0.151342	0.64008
T337258	chr7	+	natural antisense	2.03284	0.00946226	0.297587
T131413	chr16	+	intergenic	2.03059	0.0510222	0.464469
NR_027309	chr1	-	exon sense-overlapping	2.0262	0.0267361	0.38837
T091267	chr13	-	intergenic	2.02594	0.0381963	0.424349
NR_034012	chr7	+	intronic antisense	2.02528	0.00301878	0.226784
ENST00000445872	chr9	+	intergenic	2.02443	2.0357e-05	0.0439661
uc003igh.1	chr4	+	intergenic	2.0228	0.00603627	0.258881
ENST00000496217	chr7	-	intergenic	2.02165	0.005603	0.253737
T084596	chr12	-	intergenic	2.01695	0.337433	0.77425
T188489	chr2	-	intergenic	2.01684	0.101812	0.576139
T066129	chr11	+	intronic antisense	2.01634	0.0947107	0.563727
NR_003666	chr7	-	intergenic	2.01634	0.0108526	0.308406
ENST00000579641	chr17	+	intronic antisense	2.01513	0.098045	0.568403
ENST00000594939	chr19	+	intronic antisense	2.01508	0.448758	0.815744
T315014	chr6	-	intergenic	2.01249	0.471253	0.822369
ENST00000585081	chr17	+	intronic antisense	2.00843	0.00998017	0.30117
ENST00000600959	chr19	-	intronic antisense	2.00484	0.321533	0.766279
T203015	chr2	-	intronic antisense	2.00246	0.0143759	0.337482
uc.35-	chr1	-	intron sense-overlapping	2.00115	0.0577262	0.486771
T312320	chr6	-	natural antisense	1.9997	0.175078	0.667141
NR_045409	chr1	-	natural antisense	1.99739	0.0311031	0.404468
ENST00000530897	chr11	+	bidirectional	1.99616	0.313122	0.763552
TCONS_00018312	chr10	+	intergenic	1.99585	0.248676	0.728117
T299477	chr6	+	intergenic	1.9953	0.36151	0.783392
AK025194	chr18	-	intergenic	1.99467	0.00634765	0.261902
T091945	chr13	-	intergenic	1.98732	0.0201342	0.364503
T284295	chr5	-	intergenic	1.98552	0.314295	0.763996
T095280	chr13	+	intergenic	1.98141	0.416154	0.803362
ENST00000601239	chr19	-	intergenic	1.97897	0.0330494	0.409938
T237980	chr3	-	natural antisense	1.97791	0.400586	0.797479
T109944	chr14	-	intergenic	1.9764	0.261064	0.734037
ENST00000436303	chr21	+	intronic antisense	1.97633	0.400295	0.797479
NR_003571	chr15	-	intron sense-overlapping	1.96476	0.00014286	0.0822778
NR_038880	chr21	+	bidirectional	1.96459	0.236262	0.719183
ENST00000607134	chr10	-	intronic antisense	1.96364	0.0284726	0.394759
NR_125365	chrX	-	intergenic	1.96339	0.0139521	0.333814
ENST00000563315	chr16	-	intronic antisense	1.9614	0.000721764	0.143531
TCONS_00025537	chr17	-	intergenic	1.96036	0.0235886	0.379381
T169470	chr19	+	natural antisense	1.96001	0.202576	0.692139
ENST00000419211	chr7	+	intron sense-overlapping	1.95977	0.0418517	0.434701
T112326	chr15	-	intergenic	1.95841	0.0889476	0.55155
NR_027401	chrX	+	intergenic	1.95831	0.00647939	0.261902
T151445	chr17	+	natural antisense	1.95546	0.122567	0.610254
ENST00000469264	chr7	+	intergenic	1.95334	0.272579	0.742091
T351403	chr8	-	intergenic	1.95149	0.0313196	0.404976
T232717	chr22	-	intergenic	1.95086	0.486701	0.828775
T151781	chr17	-	intronic antisense	1.9475	0.0165034	0.351063
T371485	chrX	-	intergenic	1.94648	0.187561	0.678115
T272903	chr4	+	intergenic	1.94216	0.790929	0.936959
NR_001434	chr6	+	intergenic	1.93802	0.0276665	0.393111
ENST00000416310	chr10	+	intergenic	1.93784	0.0365982	0.418843
T026682	chr1	+	intergenic	1.93713	0.0165298	0.351063
ENST00000608142	chr2	-	intergenic	1.93147	0.0258365	0.384499
ENST00000460400	chr20	-	intronic antisense	1.92928	0.202519	0.692139
NR_110593	chr2	-	intronic antisense	1.92572	0.0263844	0.38633
NR_109850	chr7	-	bidirectional	1.92496	0.00936781	0.297587
T346457	chr8	-	intergenic	1.92491	0.171783	0.663519
uc.119-	chr3	-	intron sense-overlapping	1.92464	0.246358	0.7262
T347014	chr8	-	intergenic	1.92426	0.225295	0.708638
uc.268+	chr9	+	natural antisense	1.92399	0.153168	0.641674
NR_038360	chr11	+	natural antisense	1.92366	0.0628596	0.499087
ENST00000448126	chr6	+	intergenic	1.91736	0.413374	0.802828
T066885	chr11	-	intergenic	1.91689	0.235287	0.718631
ENST00000558372	chr15	-	intergenic	1.91637	0.291135	0.753316
NR_024166	chr16	-	natural antisense	1.91411	0.302094	0.757581
T077101	chr12	+	intronic antisense	1.9108	0.503894	0.834475
TCONS_00024636	chr16	-	intergenic	1.9106	0.428249	0.807782
ENST00000604666	chr7	-	natural antisense	1.91	0.427582	0.807494
ENST00000513802	chr3	+	intron sense-overlapping	1.90943	0.0597811	0.492186
T066909	chr11	-	intergenic	1.90419	0.10466	0.578143
uc001qfd.1	chr11	+	intergenic	1.90196	0.188433	0.678115
T191202	chr2	+	intronic antisense	1.90026	0.0489197	0.458868
GSE61474_TCONS_00274421	chr5	-	natural antisense	1.90012	0.0183725	0.356829
T025085	chr1	-	bidirectional	1.89823	0.224848	0.70813
TCONS_00024494	chr16	+	intergenic	1.89734	0.462899	0.820208
ENST00000594418	chr9	-	intronic antisense	1.89713	0.258458	0.731275
ENST00000564407	chr2	-	intergenic	1.89696	0.088707	0.551163
NR_002932	chr6	-	intergenic	1.89611	0.00361716	0.231823
T268813	chr4	+	natural antisense	1.89547	0.305415	0.759566
T041941	chr10	-	intergenic	1.89415	0.282372	0.7484
T220195	chr20	-	intergenic	1.894	0.0492468	0.459442
T382975	chrY	-	intergenic	1.89375	0.112226	0.591029
T302927	chr6	+	natural antisense	1.8935	0.0115452	0.315057
T339465	chr8	-	intergenic	1.89326	0.451714	0.816842
NR_027074	chr15	-	intergenic	1.89305	0.23338	0.716531
uc.69+	chr2	+	intron sense-overlapping	1.89299	0.100532	0.57251
ENST00000606894	chr13	-	intergenic	1.89216	0.332951	0.771539
T196511	chr2	-	intergenic	1.89206	0.0163197	0.351063
T066879	chr11	-	intergenic	1.89029	0.00171322	0.187994
T226231	chr21	+	intergenic	1.88972	0.215745	0.700054
uc.69-	chr2	-	intronic antisense	1.88929	0.0659754	0.510718
T232725	chr22	-	intergenic	1.88839	0.237451	0.720233
T275116	chr4	+	intergenic	1.88729	0.371577	0.78623
ENST00000602952	chr12	-	intronic antisense	1.88516	0.361566	0.783392
T118532	chr15	+	intergenic	1.88462	0.00865854	0.289608
NR_037634	chr1	-	exon sense-overlapping	1.88198	0.424683	0.807257
ENST00000453866	chr22	+	intergenic	1.88192	0.202592	0.692139
NR_027026	chr5	+	intergenic	1.88128	0.0894395	0.552148
T278354	chr5	+	intergenic	1.87999	0.0926851	0.560131
T172722	chr19	+	intergenic	1.87945	0.325771	0.767084
T350527	chr8	-	intronic antisense	1.87887	0.00734148	0.277428
ENST00000608554	chr10	-	natural antisense	1.87667	0.515752	0.838577
ENST00000607119	chr6	-	intergenic	1.87597	0.00290068	0.225392
T231471	chr22	+	intergenic	1.87541	0.382033	0.789652
T066429	chr11	-	bidirectional	1.87498	0.00926497	0.296798
T278614	chr5	+	intergenic	1.87484	0.0201916	0.364503
ENST00000568421	chr9	-	intergenic	1.87412	0.464786	0.820787
T330413	chr7	+	intergenic	1.87396	0.00459686	0.239231
uc.149-	chr4	-	intron sense-overlapping	1.87094	0.0229638	0.378054
ENST00000451992	chr1	-	natural antisense	1.87089	0.381221	0.78934
T264502	chr4	+	intergenic	1.87023	0.427034	0.807257
T062940	chr11	-	intergenic	1.86912	0.40129	0.797596
NR_024489	chr1	-	intron sense-overlapping	1.86769	0.281603	0.747508
ENST00000420830	chr1	-	intergenic	1.86548	0.0044722	0.237275
T221159	chr20	-	intergenic	1.86514	0.482567	0.826669
NR_033963	chr7	+	bidirectional	1.86475	0.16935	0.660812
uc002nrq.3	chr19	-	intergenic	1.86405	0.107142	0.583604
T264932	chr4	+	natural antisense	1.86403	0.214077	0.69906
T031878	chr1	+	natural antisense	1.8629	0.141541	0.631568
ENST00000456904	chr21	+	intronic antisense	1.86241	0.0084885	0.287969
T280412	chr5	-	intergenic	1.86175	0.116333	0.597325
uc003pvc.4	chr6	-	intergenic	1.86131	0.0516104	0.467273
T278301	chr5	+	intergenic	1.85956	0.0497335	0.46149
AK055324	chr19	-	intergenic	1.85782	0.000644737	0.140362
T372494	chrX	-	intergenic	1.85778	0.213691	0.69899
NR_028139	chr15	-	intergenic	1.85627	0.00518058	0.247952
NR_038942	chr2	-	bidirectional	1.85504	0.366506	0.784757
ENST00000608243	chr1	+	intergenic	1.85499	0.00922811	0.296363
T092173	chr13	-	natural antisense	1.85349	0.387693	0.793292
T005687	chr1	+	intergenic	1.85035	0.262425	0.735023
ENST00000419425	chr2	+	natural antisense	1.8499	0.147671	0.634599
T372305	chrX	+	intergenic	1.84968	0.370438	0.784904
TCONS_00022695	chr14	-	intergenic	1.84956	0.469868	0.822031
ENST00000444853	chr12	+	intron sense-overlapping	1.84897	0.122611	0.610254
NR_038452	chr19	+	natural antisense	1.8489	0.0420157	0.434967
T169021	chr19	+	bidirectional	1.84873	0.38172	0.78934
ENST00000573755	chr17	-	intron sense-overlapping	1.84813	0.0339713	0.412071
T215023	chr20	+	intergenic	1.84601	0.42255	0.80672
TCONS_00006381	chr3	+	intergenic	1.84576	0.0165562	0.351063
TCONS_00008550	chr4	-	intergenic	1.84424	0.526115	0.842508
ENST00000425275	chr3	+	intronic antisense	1.8441	0.00313043	0.22782
T294504	chr5	+	intergenic	1.84354	0.00220595	0.208275
T346356	chr8	+	intergenic	1.84235	0.000357394	0.11651
T263509	chr4	+	intergenic	1.84129	0.38283	0.789984
T106419	chr14	+	bidirectional	1.84067	0.0644898	0.505331
NR_029378	chr14	-	natural antisense	1.84043	0.0956658	0.563979
ENST00000455534	chr6	-	intronic antisense	1.83987	0.259626	0.732378
T003471	chr1	-	intergenic	1.83985	0.251072	0.729085
uc002zau.3	chr21	+	intergenic	1.83885	0.000515886	0.134895
TCONS_00023797	chr15	-	intergenic	1.8387	0.239824	0.72202
uc.147-	chr4	-	exon sense-overlapping	1.83844	0.0528063	0.470145
ENST00000427317	chr1	+	intron sense-overlapping	1.83724	0.343416	0.778476
NR_126463	chr3	+	intronic antisense	1.83524	0.0272016	0.389797
ENST00000429482	chr9	-	natural antisense	1.83428	0.377497	0.787389
ENST00000505718	chr10	-	intron sense-overlapping	1.83328	0.237313	0.720233
TCONS_00016076	chr9	+	intergenic	1.83139	0.00210498	0.20374
T146151	chr17	+	intergenic	1.83049	0.283225	0.748612
T334431	chr7	+	intergenic	1.82936	0.141064	0.630653
NR_024491	chr19	-	intergenic	1.82901	0.012674	0.322754
T232158	chr22	-	bidirectional	1.82853	0.305021	0.759474
ENST00000397184	chr21	+	intron sense-overlapping	1.82846	0.0368686	0.419641
ENST00000540614	chr18	-	intergenic	1.82695	0.312509	0.763517
ENST00000561388	chr15	+	intronic antisense	1.82676	0.0764584	0.533757
NR_040048	chr20	+	intronic antisense	1.8266	0.084876	0.544353
NR_120495	chr10	+	natural antisense	1.82648	0.34651	0.780014
T323320	chr7	+	intergenic	1.82642	0.0194983	0.363814
ENST00000579499	chr17	-	intronic antisense	1.82564	0.353857	0.781433
TCONS_l2_00024682	chr6	-	intergenic	1.82559	0.49059	0.83018
T207485	chr2	-	intergenic	1.82539	0.136296	0.627709
TCONS_00010852	chr5	+	intergenic	1.8252	0.0184083	0.356829
T093343	chr13	-	intergenic	1.82509	0.025263	0.384197
ENST00000583377	chr17	-	natural antisense	1.82475	0.0870786	0.549705
ENST00000562409	chr16	+	intron sense-overlapping	1.82254	0.271099	0.741306
T228060	chr21	-	intergenic	1.82217	0.058486	0.488514
uc001ijk.1	chr10	-	intron sense-overlapping	1.82185	0.00435704	0.236268
TCONS_00014547	chr8	+	intergenic	1.82147	0.0260827	0.385132
ENST00000509834	chr4	+	intergenic	1.819	0.06625	0.51227
NR_026938	chr6	+	exon sense-overlapping	1.81824	0.0853565	0.546115
T127196	chr16	-	intronic antisense	1.81821	0.115214	0.594965
T323525	chr7	+	intergenic	1.81244	0.0646447	0.505857
T324633	chr7	+	intergenic	1.81232	0.761721	0.930593
T239862	chr3	+	intergenic	1.81209	0.0316046	0.407548
uc.441-	chr18	-	intronic antisense	1.81194	0.0435053	0.437535
T041326	chr10	-	intergenic	1.81177	0.195685	0.685533
T371131	chrX	+	intergenic	1.81059	0.239808	0.72202
NR_110246	chr2	+	intergenic	1.80929	0.219307	0.701902
T290423	chr5	-	intergenic	1.8089	0.628129	0.877776
T258634	chr3	+	intergenic	1.80867	0.00653058	0.261902
T035337	chr10	+	intergenic	1.80514	0.443393	0.813603
ENST00000552806	chr12	-	natural antisense	1.80444	0.470792	0.822292
ENST00000502455	chr4	+	intronic antisense	1.804	0.289239	0.751838
T289717	chr5	+	intergenic	1.8024	0.518999	0.839161
ENST00000607370	chr5	+	intergenic	1.79961	0.454677	0.817737
NR_037897	chr5	-	intronic antisense	1.79947	0.430293	0.808634
ENST00000502813	chr5	-	intron sense-overlapping	1.79804	0.0289274	0.39536
T156445	chr17	+	natural antisense	1.79725	0.413183	0.802826
T153055	chr17	-	intergenic	1.79712	0.323109	0.766355
T167790	chr19	+	intergenic	1.79545	0.32239	0.766279
ENST00000587475	chr18	-	intron sense-overlapping	1.79486	0.135431	0.627173
NR_038286	chr3	+	intronic antisense	1.79431	0.00182248	0.192005
T200412	chr2	-	intronic antisense	1.79342	0.00820207	0.286851
NR_125434	chr16	+	intron sense-overlapping	1.79185	0.0182924	0.356829
NR_121599	chr9	+	intronic antisense	1.79147	0.427216	0.807257
T001904	chr1	+	intergenic	1.7913	0.476758	0.823657
T149170	chr17	-	intergenic	1.78864	0.0357374	0.416611
uc.129+	chr3	+	exon sense-overlapping	1.78846	0.0222422	0.374167
NR_039979	chr8	+	intergenic	1.78801	0.42294	0.806841
T006713	chr1	+	natural antisense	1.78738	0.021716	0.373878
T042842	chr10	+	intronic antisense	1.78655	0.0507165	0.463708
NR_040028	chr19	+	natural antisense	1.7845	0.00752221	0.280105
ENST00000585275	chr17	+	intergenic	1.7832	0.0881411	0.550708
T108902	chr14	-	intergenic	1.78174	0.23112	0.714362
NR_110771	chr18	-	intronic antisense	1.77942	0.153513	0.641996
ENST00000437128	chr1	+	natural antisense	1.77885	0.0132848	0.327797
T383209	chrY	+	intergenic	1.7788	0.0193061	0.362095
ENST00000460324	chr3	-	intergenic	1.77866	0.033083	0.409938
NR_130765	chr19	+	exon sense-overlapping	1.77707	0.0324434	0.40844
NR_072991	chr15	+	intergenic	1.77621	0.273083	0.74211
ENST00000417099	chr1	+	intronic antisense	1.77577	0.00131876	0.170882
T164755	chr18	+	intergenic	1.77281	0.0155778	0.348439
uc.307+	chr10	+	intron sense-overlapping	1.77164	0.041893	0.434731
T246426	chr3	-	intergenic	1.77159	0.33326	0.771539
ENST00000595595	chr10	+	bidirectional	1.76947	0.000722725	0.143531
T006588	chr1	-	natural antisense	1.76791	0.0669952	0.513323
T151774	chr17	-	intronic antisense	1.76738	0.329569	0.769499
NR_047530	chr19	+	intergenic	1.76735	0.444779	0.814681
ENST00000602436	chr3	+	intergenic	1.76482	0.0379451	0.422433
T045609	chr10	-	intronic antisense	1.76439	0.365872	0.784757
ENST00000450686	chr7	-	intergenic	1.76274	0.0179004	0.356829
T225260	chr21	-	intergenic	1.76273	0.0184856	0.356829
ENST00000454965	chr2	-	intergenic	1.76269	0.0263571	0.386258
T070324	chr11	-	bidirectional	1.76091	0.038614	0.425622
NR_003367	chr8	+	intronic antisense	1.76036	0.00696163	0.271519
T284978	chr5	-	natural antisense	1.76002	0.010159	0.303157
ENST00000563287	chr15	-	intergenic	1.76001	0.429275	0.808317
NR_024461	chr17	-	natural antisense	1.7592	0.0211571	0.371277
T352776	chr8	-	intergenic	1.7587	0.0287752	0.395025
uc001vvu.3	chr14	-	intergenic	1.7576	0.537926	0.84545
T255858	chr3	-	natural antisense	1.7576	0.0826194	0.539606
ENST00000413271	chr9	+	intergenic	1.75758	0.526794	0.842515
T295758	chr6	+	intergenic	1.75751	0.0269846	0.389508
TCONS_00006527	chr3	-	intergenic	1.7573	0.0204591	0.366565
ENST00000604219	chr2	+	intron sense-overlapping	1.75699	0.0323616	0.40844
ENST00000561039	chr15	+	intronic antisense	1.75519	0.00634282	0.261902
TCONS_00022023	chr13	-	intergenic	1.75504	0.284315	0.748876
NR_110526	chr14	+	intergenic	1.75487	0.176694	0.66801
ENST00000552334	chr15	+	intergenic	1.75471	0.027875	0.393145
TCONS_00027618	chr19	+	intergenic	1.75405	0.0268303	0.388407
T060714	chr11	-	intergenic	1.75264	0.411208	0.802756
uc.70+	chr2	+	intron sense-overlapping	1.7516	0.0296415	0.399244
T325400	chr7	+	intergenic	1.7487	0.193605	0.683212
T061741	chr11	+	intergenic	1.7481	0.254823	0.730087
T012862	chr1	+	intronic antisense	1.74734	0.0998471	0.570438
T058337	chr11	+	intergenic	1.74693	0.0677062	0.515461
ENST00000527054	chr11	-	intergenic	1.74551	0.0195756	0.364082
NR_033420	chr17	+	intergenic	1.74499	0.415059	0.803182
T102806	chr14	+	intergenic	1.74384	0.0110067	0.309111
GSE61474_TCONS_00200786	chr2	-	intergenic	1.74329	0.000323022	0.109752
ENST00000557308	chr14	+	intergenic	1.74231	0.00467614	0.240459
ENST00000442984	chr2	+	bidirectional	1.7419	0.00103434	0.157332
ENST00000582774	chr17	+	intronic antisense	1.74042	0.0019882	0.200889
ENST00000455707	chr2	-	natural antisense	1.74015	0.0422373	0.435145
ENST00000451656	chr10	-	natural antisense	1.73953	0.451263	0.816842
T098123	chr13	-	intergenic	1.73829	0.153779	0.642438
ENST00000566529	chr3	+	intergenic	1.73705	0.057593	0.486598
TCONS_l2_00019491	chr3	-	intergenic	1.73668	0.299577	0.757344
ENST00000444919	chr2	-	intronic antisense	1.73646	0.0588813	0.489818
NR_029379	chrX	+	natural antisense	1.73589	0.105837	0.580706
uc.263+	chr9	+	natural antisense	1.73348	0.0235803	0.379381
GSE61474_TCONS_00065611	chr11	-	bidirectional	1.73278	0.204289	0.693068
ENST00000571219	chr16	+	intergenic	1.73183	0.188153	0.678115
uc010wkl.2	chr17	-	intergenic	1.73128	0.0259453	0.384965
NR_104151	chrY	+	intron sense-overlapping	1.73084	0.0387991	0.425622
uc.276-	chr9	-	intronic antisense	1.73049	0.113339	0.591304
NR_121673	chr8	-	intergenic	1.72956	0.245169	0.726029
ENST00000430250	chr6	+	intergenic	1.72827	0.0107689	0.307134
T269891	chr4	+	intergenic	1.728	0.607456	0.871755
T328827	chr7	+	intergenic	1.72756	0.0511648	0.465521
T191717	chr2	-	intergenic	1.7271	0.0709597	0.522832
NR_125934	chr4	-	intergenic	1.7263	2.37851e-05	0.0443404
T230981	chr22	-	intronic antisense	1.72624	4.05688e-05	0.0539191
ENST00000591621	chr9	+	intergenic	1.7262	0.166707	0.658228
NR_047495	chr13	-	intergenic	1.72582	0.221948	0.705546
ENST00000608412	chr7	+	intergenic	1.72519	0.0257464	0.384499
NR_026949	chr15	+	intergenic	1.725	0.162716	0.652299
NR_103734	chr2	-	intergenic	1.72484	0.003047	0.227187
NR_036680	chr7	-	intronic antisense	1.72429	0.111596	0.590137
uc.148-	chr4	-	intron sense-overlapping	1.72345	0.0805524	0.537499
uc003jpf.3	chr5	+	intergenic	1.72263	0.172629	0.66463
ENST00000605249	chr7	-	intergenic	1.72234	0.0185849	0.357186
ENST00000363442	chr14	+	intergenic	1.72191	0.0317212	0.407548
T303619	chr6	+	intronic antisense	1.7196	0.191868	0.682398
uc010lii.1	chr7	+	natural antisense	1.71952	0.0157584	0.349068
T190477	chr2	+	natural antisense	1.71886	0.0903048	0.554079
NR_125967	chr1	-	intronic antisense	1.71878	0.346226	0.780014
T091967	chr13	-	intergenic	1.71866	0.0022786	0.211742
T214952	chr20	+	intergenic	1.71833	0.0330844	0.409938
ENST00000602344	chr11	-	intergenic	1.71744	0.0539178	0.473545
T049521	chr10	-	intergenic	1.71634	0.25882	0.731522
T333187	chr7	+	natural antisense	1.71565	0.0580755	0.4878
uc004abd.1	chr9	-	intron sense-overlapping	1.7148	0.0573687	0.48589
uc004epb.3	chrX	+	intron sense-overlapping	1.7147	0.0113107	0.313183
T357426	chr9	-	natural antisense	1.71187	0.0114822	0.314905
T352242	chr8	-	intergenic	1.71176	0.206743	0.69539
T034698	chr1	-	intergenic	1.71114	0.0691011	0.518366
T133105	chr16	-	intronic antisense	1.70913	0.0357487	0.416611
T031315	chr1	+	intergenic	1.7089	0.518697	0.83916
TCONS_00013782	chr7	-	intergenic	1.7073	0.0712485	0.523398
uc.270-	chr9	-	intron sense-overlapping	1.70626	0.0219483	0.374167
ENST00000455592	chr9	+	intron sense-overlapping	1.70561	0.000530066	0.134895
K00627	chr15	-	intergenic	1.70534	0.0388977	0.425622
NR_045483	chr1	+	intergenic	1.70526	0.175954	0.667744
ENST00000483283	chr7	+	intronic antisense	1.70366	0.0950025	0.563727
T278405	chr5	-	intergenic	1.70149	0.303548	0.758201
NR_104172	chr12	+	intronic antisense	1.70134	0.133548	0.625132
NR_033380	chrX	+	intergenic	1.69896	0.0457922	0.4465
uc.475-	chrX	-	intronic antisense	1.69822	0.217838	0.701182
NR_038235	chr8	+	intergenic	1.69806	0.164849	0.655236
T220968	chr20	+	bidirectional	1.69728	0.262146	0.734758
T013489	chr1	+	intergenic	1.69695	0.000369649	0.117444
T216124	chr20	+	intergenic	1.69595	0.550999	0.850683
T030046	chr1	-	natural antisense	1.69559	0.158664	0.647174
T254251	chr3	-	intergenic	1.69558	0.325415	0.767084
NR_037945	chr20	+	exon sense-overlapping	1.6953	0.0254327	0.384499
T370916	chrX	+	intergenic	1.69525	0.470484	0.822292
NR_103810	chr13	+	intergenic	1.69447	0.0146464	0.338532
NR_024013	chr13	+	intron sense-overlapping	1.69286	0.0287112	0.394984
NR_110587	chr2	+	natural antisense	1.69257	0.544204	0.847261
T165727	chr19	-	intergenic	1.69118	0.0762235	0.533518
NR_003664	chr7	+	intergenic	1.68926	0.0537148	0.473536
NR_024582	chrX	+	intergenic	1.68839	0.18948	0.678937
T179284	chr19	+	intronic antisense	1.68814	0.0334944	0.410626
ENST00000521955	chr8	-	intergenic	1.68772	0.349279	0.780693
T368549	chr9	+	intergenic	1.68753	0.315278	0.763996
ENST00000536786	chr12	-	intergenic	1.68607	0.142562	0.631568
T276477	chr4	-	intergenic	1.68496	0.00921995	0.296363
NR_109965	chr22	+	intronic antisense	1.6841	0.2553	0.730087
T200372	chr2	-	intronic antisense	1.68318	0.258	0.730774
ENST00000430844	chr7	+	intergenic	1.68302	0.610856	0.871973
T330490	chr7	+	intergenic	1.68291	0.0119265	0.316655
T308772	chr6	+	intergenic	1.68249	0.0151777	0.3446
NR_023389	chr9	-	natural antisense	1.68162	0.011034	0.309111
T127812	chr16	+	intron sense-overlapping	1.68095	0.0350567	0.416269
T362140	chr9	+	intergenic	1.68014	0.436041	0.810377
TCONS_00005763	chr3	-	intergenic	1.67958	0.116835	0.598837
TCONS_00022133	chr13	-	intergenic	1.67822	0.300307	0.757344
uc003tcp.1	chr7	-	intron sense-overlapping	1.67762	0.560912	0.855143
TCONS_00006917	chr3	+	natural antisense	1.67704	0.261804	0.734385
TCONS_00001800	chr1	-	natural antisense	1.67622	0.105695	0.580482
T154385	chr17	-	natural antisense	1.67616	0.000721474	0.143531
NR_110493	chr22	+	bidirectional	1.67575	0.00365652	0.231823
NR_028050	chr2	-	exon sense-overlapping	1.67566	0.0896825	0.552419
T161198	chr18	+	intergenic	1.67522	0.267505	0.740291
T335646	chr7	-	intergenic	1.67448	0.0041354	0.234267
T130482	chr16	+	intergenic	1.67237	0.27661	0.744159
ENST00000544086	chr12	+	intronic antisense	1.67213	0.0424837	0.435145
T260498	chr4	-	bidirectional	1.67197	0.164694	0.65521
uc.437+	chr18	+	intron sense-overlapping	1.67042	0.0591234	0.490091
T044510	chr10	+	intronic antisense	1.6703	0.457823	0.818529
ENST00000583691	chr18	-	intergenic	1.66941	0.463455	0.820251
uc.22-	chr1	-	intron sense-overlapping	1.66919	0.354519	0.781433
T077589	chr12	-	intergenic	1.66887	0.0942053	0.563727
ENST00000609787	chr18	-	intergenic	1.66845	0.0948955	0.563727
ENST00000568885	chr16	+	intron sense-overlapping	1.66749	0.251666	0.729302
T354896	chr9	-	natural antisense	1.66683	0.359088	0.782599
TCONS_00024463	chr16	+	intergenic	1.66672	0.258768	0.731522
GSE61474_TCONS_00197603	chr2	-	intergenic	1.66608	0.0318512	0.407848
T346458	chr8	-	intergenic	1.66506	0.131168	0.623471
uc.459+	chrX	+	exon sense-overlapping	1.66368	0.0988108	0.569474
ENST00000423020	chr20	-	intergenic	1.66322	0.166752	0.658228
T151854	chr17	+	intronic antisense	1.6632	0.0352367	0.416341
NR_002834	chr1	+	intergenic	1.66316	0.573217	0.860213
ENST00000602403	chr17	+	intergenic	1.66249	0.270277	0.740622
T355456	chr9	-	intergenic	1.6617	0.284701	0.749021
NR_003561	chr7	-	intergenic	1.66156	0.0605466	0.492525
T161867	chr18	+	bidirectional	1.66103	0.0348311	0.415887
ENST00000456078	chr1	+	intron sense-overlapping	1.66043	0.0295796	0.399244
TCONS_00013163	chr7	-	intergenic	1.65875	0.488454	0.828866
NR_104162	chr10	-	intronic antisense	1.65841	0.067346	0.514811
ENST00000577544	chr17	+	intron sense-overlapping	1.65804	0.107438	0.584065
ENST00000596379	chr19	+	intergenic	1.65798	0.142514	0.631568
NR_028051	chr2	-	exon sense-overlapping	1.6576	0.0696858	0.518979
ENST00000524236	chr8	+	intergenic	1.65724	0.00118724	0.167142
T007486	chr1	-	intergenic	1.65595	0.00262567	0.220225
T214852	chr20	-	natural antisense	1.65583	0.352542	0.781329
NR_109992	chr3	+	bidirectional	1.65556	0.302432	0.757769
ENST00000592747	chr18	-	natural antisense	1.65523	0.0111005	0.309345
T186722	chr2	+	natural antisense	1.65371	0.0164922	0.351063
NR_104669	chr5	-	intergenic	1.65355	0.000268295	0.105354
TCONS_00021409	chr12	-	intergenic	1.65339	0.653239	0.890397
ENST00000517714	chr8	-	intergenic	1.65291	0.383732	0.790619
T307632	chr6	-	intergenic	1.65259	0.0244023	0.381559
T188024	chr2	+	intronic antisense	1.65182	0.0154003	0.347372
T170107	chr19	-	intergenic	1.65119	0.120711	0.607262
T238594	chr3	+	intergenic	1.65093	0.0031556	0.22782
ENST00000541870	chr12	+	intron sense-overlapping	1.65008	0.516047	0.838577
NR_015431	chr7	-	bidirectional	1.64988	0.00297995	0.226784
T138047	chr16	-	intergenic	1.64928	0.181776	0.672353
TCONS_00017894	chr10	-	intergenic	1.64915	0.0400746	0.429822
NR_037657	chr12	+	exon sense-overlapping	1.64866	0.622583	0.875883
uc.327+	chr11	+	intron sense-overlapping	1.64833	0.0584495	0.488514
ENST00000430520	chr2	-	intergenic	1.64815	0.189729	0.679124
ENST00000534517	chr11	+	natural antisense	1.64808	0.0370038	0.419866
uc.429+	chr18	+	intron sense-overlapping	1.64749	0.101489	0.575496
ENST00000421737	chr6	-	intergenic	1.64693	0.025776	0.384499
NR_120582	chr11	-	intergenic	1.64658	0.139446	0.629038
ENST00000423256	chr10	+	intron sense-overlapping	1.64608	0.186354	0.677832
T363673	chr9	-	bidirectional	1.6457	0.413682	0.8031
T029539	chr1	-	intergenic	1.64555	0.568284	0.858262
NR_015381	chr7	-	bidirectional	1.64539	0.44645	0.815255
T068814	chr11	+	intergenic	1.64511	0.0233248	0.378054
T037266	chr10	-	bidirectional	1.64504	0.0372873	0.419866
ENST00000606346	chr5	+	intronic antisense	1.64416	0.268323	0.740291
NR_036750	chr17	-	exon sense-overlapping	1.64371	0.0807121	0.537499
T282829	chr5	+	intergenic	1.64261	0.0307275	0.404468
ENST00000414890	chr1	+	intron sense-overlapping	1.64209	0.110052	0.588231
T307276	chr6	+	intergenic	1.64187	0.316893	0.764169
ENST00000417786	chr1	+	intron sense-overlapping	1.64101	0.0605398	0.492525
ENST00000608391	chr21	-	natural antisense	1.64065	0.234468	0.717972
ENST00000554055	chr14	+	natural antisense	1.63988	0.00118986	0.167142
ENST00000421730	chr7	-	intergenic	1.6397	0.314287	0.763996
Y13808	chr3	+	intergenic	1.63909	0.0186474	0.357738
T267919	chr4	+	intergenic	1.63907	0.0698447	0.519491
NR_102405	chr1	-	exon sense-overlapping	1.63895	0.0293335	0.398134
ENST00000605480	chr9	+	intronic antisense	1.63818	0.147926	0.634985
TCONS_00001962	chr1	+	bidirectional	1.63625	0.0181104	0.356829
ENST00000582233	chr18	-	natural antisense	1.63554	0.218295	0.701457
T087152	chr12	+	natural antisense	1.63547	0.0734318	0.52931
ENST00000491870	chr12	-	intergenic	1.63541	0.0798125	0.537499
T162973	chr18	+	intergenic	1.63514	0.033847	0.411837
TCONS_00008904	chr4	+	intergenic	1.63481	0.0481246	0.455765
ENST00000588445	chr17	+	natural antisense	1.63434	0.0955437	0.563799
T182320	chr19	+	intronic antisense	1.63334	0.474359	0.823214
T260159	chr4	+	intergenic	1.63317	0.382519	0.789652
NR_027307	chr19	-	exon sense-overlapping	1.63176	0.460346	0.819405
T061455	chr11	-	intergenic	1.63144	0.362869	0.78425
ENST00000508993	chr5	-	natural antisense	1.6312	0.0385482	0.425622
T018616	chr1	+	intergenic	1.63035	0.000994351	0.157332
TCONS_00023477	chr15	+	intergenic	1.63018	0.28566	0.749152
T225540	chr21	+	natural antisense	1.63004	0.0579038	0.487317
TCONS_00020677	chr12	-	intergenic	1.62954	0.00191813	0.19727
ENST00000606909	chr6	-	intronic antisense	1.62931	0.0164884	0.351063
ENST00000507813	chr5	-	intergenic	1.62912	0.023126	0.378054
T037129	chr10	-	natural antisense	1.62828	0.0787347	0.53634
T132148	chr16	-	intergenic	1.62825	0.00435581	0.236268
ENST00000433876	chr1	-	intron sense-overlapping	1.62791	0.0329233	0.409538
T123604	chr15	+	intergenic	1.62772	0.247377	0.726654
TCONS_00008559	chr4	-	intergenic	1.62665	0.042432	0.435145
ENST00000412797	chr1	+	intergenic	1.62598	0.175405	0.667141
ENST00000582881	chr17	-	intron sense-overlapping	1.62577	0.0778415	0.535835
NR_111908	chr5	-	intronic antisense	1.62496	0.0440612	0.43972
T380951	chrX	-	intergenic	1.62452	0.147768	0.634599
uc.406+	chr16	+	exon sense-overlapping	1.62366	0.525155	0.842214
NR_046322	chr2	+	natural antisense	1.62354	0.0492773	0.459478
T003062	chr1	+	natural antisense	1.62283	0.0116383	0.315676
ENST00000565359	chr16	+	intron sense-overlapping	1.62282	0.00458626	0.239231
T357045	chr9	+	intergenic	1.62146	0.0895356	0.552148
ENST00000575612	chr16	+	natural antisense	1.62049	0.0890015	0.551566
ENST00000429191	chr1	+	intronic antisense	1.62018	0.0760369	0.533518
ENST00000446847	chr1	+	intron sense-overlapping	1.62006	0.0226482	0.376627
T162248	chr18	-	intergenic	1.62003	0.0126222	0.322754
TCONS_00018496	chr10	-	intergenic	1.61973	0.000240151	0.10164
NR_015389	chr18	+	intergenic	1.61949	0.0230874	0.378054
uc003tvp.3	chr7	-	intergenic	1.6191	0.0422765	0.435145
NR_126005	chr12	+	natural antisense	1.61807	0.527866	0.842555
NR_046845	chr1	+	intron sense-overlapping	1.61799	0.0518441	0.467273
NR_001279	chr20	+	intergenic	1.61793	0.0391	0.425622
T117892	chr15	-	intergenic	1.6171	0.266564	0.739394
ENST00000422931	chr13	+	intron sense-overlapping	1.61661	0.00493975	0.244553
T247799	chr3	-	intergenic	1.61638	0.255369	0.730144
T051043	chr10	+	intergenic	1.61621	0.515795	0.838577
TCONS_00014959	chr8	-	intergenic	1.61593	0.0366045	0.418843
uc.37-	chr1	-	exon sense-overlapping	1.6152	0.107048	0.583511
NR_125379	chr12	+	intergenic	1.61445	0.223023	0.706702
T258061	chr3	-	intergenic	1.61283	0.0938857	0.563727
ENST00000565336	chr1	+	bidirectional	1.61274	0.00732444	0.277428
NR_126057	chr6	+	intergenic	1.61268	0.177097	0.668637
T335024	chr7	-	intergenic	1.61258	7.02665e-05	0.0662894
NR_026659	chr18	-	intron sense-overlapping	1.61246	0.0906016	0.554499
ENST00000526897	chr11	+	natural antisense	1.6116	0.0343426	0.414366
T097147	chr13	+	intergenic	1.6107	0.516963	0.838847
uc001qwb.1	chr12	+	intergenic	1.6106	0.35561	0.781609
NR_120426	chr13	-	intergenic	1.61033	0.209865	0.697699
ENST00000435608	chr21	-	intron sense-overlapping	1.60985	0.223307	0.707037
TCONS_00028904	chr21	-	intergenic	1.60936	0.469516	0.821891
ENST00000520360	chr7	+	natural antisense	1.6088	0.079556	0.537499
NR_002211	chr17	+	intergenic	1.60856	0.243245	0.725045
uc.326+	chr11	+	intron sense-overlapping	1.60829	0.302144	0.757581
ENST00000553983	chr14	+	natural antisense	1.60809	0.0722021	0.526174
TCONS_00021716	chr13	+	intergenic	1.60671	0.104103	0.577802
ENST00000585801	chr19	-	natural antisense	1.6066	0.36029	0.783127
T207591	chr2	-	intergenic	1.60656	0.203426	0.692886
ENST00000427243	chr1	+	natural antisense	1.60649	0.00487897	0.244553
T220458	chr20	+	natural antisense	1.60375	0.457757	0.818529
NR_073155	chr1	-	natural antisense	1.6036	0.0668719	0.512833
GSE61474_TCONS_00296387	chr7	+	intergenic	1.60339	0.411007	0.802756
T085944	chr12	+	intergenic	1.60295	0.181707	0.672353
NR_104269	chr14	-	exon sense-overlapping	1.60283	0.00807965	0.286066
ENST00000425554	chr1	+	bidirectional	1.60279	0.0849733	0.544462
T064190	chr11	-	natural antisense	1.60212	0.00415053	0.234267
uc.172-	chr5	-	intron sense-overlapping	1.60079	0.0574978	0.486041
ENST00000503465	chr4	+	intergenic	1.60072	0.0475783	0.454882
T112869	chr15	+	intergenic	1.60054	0.0167286	0.351242
TCONS_00026493	chr18	-	intergenic	1.60039	0.0149777	0.341857
ENST00000428348	chr17	+	intergenic	1.60018	0.0374129	0.420027
uc.131+	chr3	+	intron sense-overlapping	1.60013	0.0731591	0.528667
T309646	chr6	-	intergenic	1.59999	0.0341044	0.412933
T276293	chr4	+	intergenic	1.59808	0.151285	0.64008
ENST00000581964	chr17	-	intergenic	1.5977	0.364845	0.784472
T282454	chr5	+	natural antisense	1.59716	0.0241653	0.381304
NR_110592	chr2	+	intergenic	1.59674	0.0074104	0.277428
ENST00000609765	chr2	-	natural antisense	1.59672	0.284379	0.748876
ENST00000578819	chr17	-	intronic antisense	1.59668	0.0544148	0.475235
ENST00000511222	chr4	+	intronic antisense	1.59649	0.513425	0.837632
T284015	chr5	+	intergenic	1.59627	0.413145	0.802826
uc002kmj.1	chr18	+	intronic antisense	1.5962	0.0360905	0.418348
ENST00000583416	chr17	+	intergenic	1.59614	0.127478	0.616445
NR_002924	chr17	-	intergenic	1.59597	0.118258	0.601667
T257264	chr3	-	intergenic	1.59573	0.182549	0.673237
TCONS_00019506	chr11	+	intergenic	1.59555	0.0232284	0.378054
ENST00000567370	chr16	-	intergenic	1.59404	0.125762	0.61434
TCONS_00024749	chr16	-	intergenic	1.59395	0.471066	0.822295
T193597	chr2	+	natural antisense	1.59346	0.0599611	0.492525
ENST00000609178	chr22	-	intergenic	1.59259	0.0288433	0.395025
NR_038443	chr5	+	intergenic	1.59239	0.0398567	0.428795
NR_046652	chr3	-	intronic antisense	1.59184	0.291301	0.753316
NR_034180	chr1	+	intronic antisense	1.59175	0.00337944	0.231823
NR_121602	chr9	-	intergenic	1.59164	0.138191	0.627871
T265637	chr4	-	intergenic	1.59108	0.484299	0.827493
NR_001545	chrY	+	intergenic	1.59068	0.0164992	0.351063
T071362	chr12	+	natural antisense	1.59067	0.000621697	0.140362
T310865	chr6	+	natural antisense	1.59032	0.339182	0.774979
TCONS_00014546	chr8	+	intergenic	1.5903	0.00426502	0.235435
T009574	chr1	-	intronic antisense	1.59005	0.00992927	0.30117
ENST00000520494	chr8	-	intergenic	1.58893	0.0243178	0.381559
T285012	chr5	+	intergenic	1.58873	0.259824	0.732495
T369615	chr9	-	natural antisense	1.58831	0.0198815	0.364492
T253607	chr3	+	intergenic	1.58778	0.00359193	0.231823
uc010llg.1	chr7	+	intron sense-overlapping	1.58746	0.012802	0.322834
T005018	chr1	+	natural antisense	1.58696	0.105328	0.579573
T272628	chr4	+	intergenic	1.5869	0.495874	0.831316
T107524	chr14	-	bidirectional	1.5869	0.164635	0.65521
T085945	chr12	+	intergenic	1.58674	0.0853263	0.546115
T271185	chr4	-	intergenic	1.58628	0.17293	0.664911
T361470	chr9	+	intergenic	1.58616	0.144516	0.633196
NR_125378	chr12	+	intergenic	1.58527	0.212926	0.69899
TCONS_l2_00026610	chr7	-	intergenic	1.58493	0.379149	0.787628
T284855	chr5	+	natural antisense	1.5849	0.0404956	0.431105
NR_038109	chr17	+	intergenic	1.58471	0.179921	0.670552
T350924	chr8	+	intergenic	1.58368	0.00652405	0.261902
ENST00000531379	chr8	-	intronic antisense	1.58351	0.0593693	0.49104
ENST00000597142	chr18	-	intergenic	1.58309	0.564145	0.856102
ENST00000435057	chr20	-	intronic antisense	1.58277	0.0627927	0.499087
ENST00000606244	chr8	+	intronic antisense	1.58197	0.140361	0.629913
T215975	chr20	+	intergenic	1.58139	0.00092616	0.156481
ENST00000465795	chr3	-	intergenic	1.58094	0.0829533	0.539606
ENST00000565549	chr16	-	intergenic	1.58083	0.00121912	0.168512
NR_003245	chr20	-	intergenic	1.58064	0.0154599	0.347807
T183271	chr2	+	intergenic	1.58053	0.0279455	0.393145
T257271	chr3	+	intergenic	1.57999	0.0117171	0.315832
T377350	chrX	-	intergenic	1.57964	0.0474073	0.453842
ENST00000578539	chr17	-	intron sense-overlapping	1.57936	0.276453	0.744159
ENST00000608733	chr4	+	intronic antisense	1.57917	0.0138881	0.333814
ENST00000609151	chr7	+	intron sense-overlapping	1.57903	0.0589695	0.489858
uc001lfe.1	chr10	+	intron sense-overlapping	1.57885	0.0165596	0.351063
ENST00000538624	chr11	+	intronic antisense	1.5787	0.464103	0.820251
NR_026999	chr7	+	intergenic	1.57867	0.069354	0.518366
T334706	chr7	-	natural antisense	1.57851	0.0887126	0.551163
NR_038253	chr15	+	intergenic	1.57802	0.0553518	0.479339
ENST00000434020	chr2	-	intergenic	1.57793	0.0748754	0.531349
ENST00000430794	chrX	-	intronic antisense	1.57689	0.504669	0.834857
NR_026883	chr20	-	intergenic	1.57664	0.0617915	0.496276
NR_103838	chr16	+	intron sense-overlapping	1.57634	0.217885	0.701182
T129286	chr16	+	intergenic	1.57627	0.173403	0.665117
T268030	chr4	+	intergenic	1.57545	0.0357243	0.416611
NR_125925	chr4	+	intergenic	1.57519	0.235257	0.718631
NR_126338	chr8	+	exon sense-overlapping	1.5743	0.653407	0.890453
T368518	chr9	-	intergenic	1.57425	0.299873	0.757344
T121213	chr15	-	intergenic	1.57412	0.102557	0.576173
ENST00000428035	chr1	-	intron sense-overlapping	1.57399	0.0161551	0.351063
T228017	chr21	-	intergenic	1.57384	0.396489	0.796159
ENST00000422204	chr5	-	intronic antisense	1.57357	0.0337511	0.411249
ENST00000522258	chr8	+	intergenic	1.57307	0.0162151	0.351063
NR_104602	chr5	-	intergenic	1.57298	0.00419202	0.234401
T281624	chr5	-	intergenic	1.57185	0.0062386	0.261902
T371403	chrX	-	intronic antisense	1.57153	0.40361	0.79844
T081839	chr12	-	intergenic	1.57015	0.252026	0.729302
ENST00000599726	chr19	+	bidirectional	1.57008	0.00180194	0.192005
NR_036635	chr2	-	intergenic	1.56947	0.125129	0.613771
ENST00000547175	chr14	+	intergenic	1.56893	0.0197105	0.364492
T152898	chr17	-	intronic antisense	1.56866	0.311467	0.763204
ENST00000534168	chr11	+	intronic antisense	1.56865	0.113528	0.592074
ENST00000578408	chr17	-	intron sense-overlapping	1.56837	0.0759907	0.533509
ENST00000417910	chrY	-	intergenic	1.56831	0.122239	0.60985
T375584	chrX	+	intronic antisense	1.56813	0.334635	0.772409
ENST00000432653	chr1	+	intronic antisense	1.56781	0.610973	0.871973
ENST00000590468	chr18	-	intronic antisense	1.56721	0.422327	0.806561
ENST00000565685	chr15	-	natural antisense	1.56585	0.257624	0.730642
uc003wwb.1	chr8	+	intergenic	1.56578	0.016772	0.351242
NR_125715	chr1	+	exon sense-overlapping	1.56573	0.27453	0.74333
ENST00000606963	chr8	-	intergenic	1.56387	0.0819887	0.538272
T261947	chr4	-	natural antisense	1.56377	0.134487	0.62528
NR_110747	chr4	-	intergenic	1.56273	0.0785244	0.53634
ENST00000606285	chr6	-	intergenic	1.56221	0.137997	0.627871
T360590	chr9	+	intergenic	1.56178	0.000428711	0.131836
NR_001317	chr6	-	intergenic	1.56169	0.00176633	0.191461
ENST00000518605	chr5	+	intergenic	1.5612	0.0322625	0.40844
T371165	chrX	+	intergenic	1.56111	0.259808	0.732495
T070160	chr11	+	natural antisense	1.56088	0.101972	0.576139
T074394	chr12	+	intergenic	1.56057	0.152947	0.641674
TCONS_00028410	chr20	-	intergenic	1.5605	0.38037	0.788487
ENST00000532022	chr11	-	intronic antisense	1.56049	0.0228839	0.378054
T121604	chr15	-	intergenic	1.56032	0.148033	0.634985
T055692	chr11	-	intergenic	1.5602	0.00171913	0.187994
T248592	chr3	+	intronic antisense	1.55984	0.0257901	0.384499
ENST00000512978	chr5	-	intergenic	1.55983	0.0607405	0.492901
T316618	chr6	-	intergenic	1.55878	0.546512	0.848316
T332330	chr7	-	intergenic	1.5586	0.18703	0.678063
T234304	chr22	+	intergenic	1.5585	0.00843842	0.287969
ENST00000561592	chr6	-	bidirectional	1.55759	0.337543	0.77425
NR_046728	chr3	+	natural antisense	1.55718	0.141857	0.631568
ENST00000454709	chr10	+	intron sense-overlapping	1.55666	0.133494	0.625132
T183853	chr2	+	intergenic	1.55613	0.25934	0.732324
ENST00000605350	chr1	-	intergenic	1.55612	0.113269	0.591304
T227354	chr21	-	intergenic	1.55606	0.379181	0.787628
T222510	chr20	-	intergenic	1.5557	0.0192722	0.362095
T053292	chr11	-	bidirectional	1.55553	0.00141369	0.176998
uc.331-	chr11	-	exon sense-overlapping	1.55545	0.0336567	0.410678
T072905	chr12	-	natural antisense	1.55494	0.134542	0.62528
T090931	chr13	-	natural antisense	1.5543	0.194822	0.684869
T207910	chr2	+	intergenic	1.55416	0.417747	0.8039
T353742	chr8	-	intergenic	1.55412	0.439167	0.812151
ENST00000457852	chr1	-	intronic antisense	1.55382	0.00503063	0.245535
NR_038254	chr15	+	intergenic	1.55351	0.0345686	0.414419
NR_033709	chr1	-	natural antisense	1.55342	0.00337528	0.231823
ENST00000591772	chr19	-	intronic antisense	1.55316	0.0336474	0.410678
uc003mtr.3	chr6	-	intron sense-overlapping	1.55307	0.0805259	0.537499
ENST00000565152	chr16	+	intergenic	1.552	0.0005536	0.134895
NR_038429	chr2	+	bidirectional	1.55157	0.185202	0.676338
ENST00000608819	chr7	+	natural antisense	1.55151	0.119258	0.604103
T132975	chr16	+	natural antisense	1.55089	0.194098	0.684231
NR_046084	chr3	+	intronic antisense	1.55029	0.25396	0.730087
NR_038110	chr17	+	intergenic	1.55016	0.349249	0.780693
ENST00000546523	chr12	+	intronic antisense	1.54904	0.108368	0.585851
ENST00000420064	chr3	-	intergenic	1.54902	0.00785262	0.282238
ENST00000564481	chr8	-	bidirectional	1.54783	0.116077	0.596541
NR_026923	chr2	+	bidirectional	1.54783	0.0540378	0.473624
ENST00000548469	chr12	+	intronic antisense	1.54769	0.511226	0.836836
ENST00000516005	chr6	+	intronic antisense	1.54756	0.0308386	0.404468
ENST00000540399	chr12	-	intergenic	1.54743	0.477683	0.824234
T280052	chr5	+	intergenic	1.54733	0.0192835	0.362095
ENST00000514503	chr12	-	intergenic	1.5473	0.00604426	0.258881
T215907	chr20	-	natural antisense	1.54702	0.14127	0.631042
ENST00000447149	chr22	+	intergenic	1.54616	0.102424	0.576173
T023492	chr1	+	intergenic	1.54564	0.0200399	0.364492
T359393	chr9	+	intergenic	1.54494	0.246695	0.726206
T251581	chr3	+	intron sense-overlapping	1.54472	0.0599789	0.492525
T152659	chr17	-	intergenic	1.54469	0.0321022	0.40844
uc001zqn.2	chr15	-	intergenic	1.5442	0.00342556	0.231823
NR_033708	chr1	-	natural antisense	1.54413	0.0655611	0.509286
ENST00000602585	chr15	-	intergenic	1.54385	0.00258671	0.219084
ENST00000558292	chr8	+	intron sense-overlapping	1.54372	0.488204	0.828775
ENST00000557062	chr14	-	intergenic	1.54347	0.651297	0.888942
GSE61474_TCONS_00182158	chr2	+	intergenic	1.54328	0.468063	0.821549
uc.129-	chr3	-	intronic antisense	1.54318	0.173526	0.665117
T005078	chr1	-	intergenic	1.54301	0.118009	0.601501
T035910	chr10	-	intergenic	1.54259	0.484056	0.827306
ENST00000436061	chr17	-	intron sense-overlapping	1.54244	0.136188	0.627709
T272410	chr4	+	bidirectional	1.54195	0.0143126	0.336492
NR_002779	chr10	-	intergenic	1.54168	0.0830904	0.539606
NR_045385	chr8	-	intron sense-overlapping	1.5412	0.0861685	0.547763
T239801	chr3	+	intergenic	1.54113	0.0492343	0.459442
T019362	chr1	-	intronic antisense	1.54005	0.356061	0.781641
TCONS_00023442	chr15	+	intergenic	1.53965	0.0617717	0.496276
NR_111920	chr22	-	exon sense-overlapping	1.53912	0.49094	0.830335
NR_036462	chr1	+	exon sense-overlapping	1.53896	0.00766992	0.281171
ENST00000452466	chr1	-	natural antisense	1.53875	0.0161994	0.351063
ENST00000478301	chr3	+	intronic antisense	1.53828	0.000148886	0.0829823
T013919	chr1	+	intergenic	1.53824	0.386686	0.792783
ENST00000561409	chr15	-	natural antisense	1.53814	0.131117	0.623403
T365864	chr9	-	intergenic	1.53745	0.237903	0.72076
T250461	chr3	+	intergenic	1.53718	0.204342	0.693068
T080409	chr12	+	intronic antisense	1.5354	0.00761269	0.281171
uc003tdv.1	chr7	+	intergenic	1.5352	0.136712	0.627709
T166965	chr19	+	intronic antisense	1.53319	0.197942	0.688342
ENST00000553668	chr14	+	intergenic	1.53273	0.000648301	0.140362
NR_104133	chr1	-	exon sense-overlapping	1.53216	0.0199945	0.364492
NR_046417	chr15	+	intergenic	1.53142	0.301304	0.757344
T258236	chr3	-	intergenic	1.53078	0.02228	0.374167
T060762	chr11	-	intergenic	1.53063	0.259566	0.732329
T354980	chr9	-	intergenic	1.52985	0.0279738	0.393145
ENST00000589356	chr17	+	intron sense-overlapping	1.52963	0.0509619	0.464469
uc.23-	chr1	-	intron sense-overlapping	1.52953	0.265221	0.738493
TCONS_00009935	chr5	+	intergenic	1.52939	0.0392729	0.426229
ENST00000559400	chr15	+	intronic antisense	1.5292	0.0392334	0.426229
T042543	chr10	+	intronic antisense	1.5291	0.491652	0.830335
T304096	chr6	-	intronic antisense	1.52886	0.0192242	0.362095
T328754	chr7	+	intergenic	1.52855	0.0502703	0.463137
T245053	chr3	+	natural antisense	1.5275	0.118783	0.602681
T354975	chr9	-	natural antisense	1.52741	0.00809943	0.28618
NR_027439	chr5	-	intergenic	1.52738	0.0848283	0.544297
T144646	chr17	+	natural antisense	1.52733	0.0626961	0.499087
NR_104217	chr1	-	exon sense-overlapping	1.52686	0.0960484	0.564377
T220976	chr20	+	intergenic	1.52636	0.199544	0.69051
T351931	chr8	-	natural antisense	1.52617	0.00826803	0.287969
uc003ysb.3	chr8	-	intergenic	1.52603	0.0608841	0.493615
NR_028049	chr2	-	exon sense-overlapping	1.52544	0.136776	0.627709
ENST00000605836	chr7	+	intergenic	1.52528	0.00413821	0.234267
ENST00000603180	chr20	+	intergenic	1.52524	0.354389	0.781433
NR_037845	chr1	-	bidirectional	1.52424	0.106302	0.581318
ENST00000537998	chr12	+	intron sense-overlapping	1.52418	0.226091	0.709103
T193752	chr2	+	intergenic	1.52402	0.448228	0.815638
T120395	chr15	+	intergenic	1.52361	0.00842973	0.287969
ENST00000411417	chr1	+	intron sense-overlapping	1.52349	0.280636	0.746779
ENST00000424422	chr10	-	intronic antisense	1.52345	0.147476	0.634599
T094306	chr13	-	intergenic	1.52285	0.0617418	0.496276
NR_102404	chr1	-	exon sense-overlapping	1.52268	0.081556	0.537628
ENST00000515542	chr3	-	intronic antisense	1.52251	0.312512	0.763517
T061488	chr11	+	intergenic	1.52179	0.469557	0.821891
ENST00000607735	chr8	+	natural antisense	1.52163	0.0115962	0.315057
NR_038946	chr7	+	intronic antisense	1.5211	0.0776308	0.535238
T194029	chr2	-	intronic antisense	1.52106	0.037304	0.419866
T309690	chr6	-	intergenic	1.52065	0.203984	0.693068
T321703	chr7	-	intergenic	1.52059	0.0142605	0.336143
uc.361+	chr14	+	intergenic	1.52051	0.320263	0.766279
NR_120609	chr10	-	exon sense-overlapping	1.51988	0.0584664	0.488514
T220434	chr20	+	intergenic	1.51962	0.0783164	0.53634
NR_110848	chr17	-	intergenic	1.5192	0.0880893	0.550708
T187935	chr2	+	intergenic	1.51889	0.121327	0.608794
ENST00000602558	chr12	-	intron sense-overlapping	1.51868	0.00898428	0.29334
ENST00000609485	chr1	-	intergenic	1.51839	0.198867	0.689646
NR_003262	chr7	-	intronic antisense	1.51786	0.0418582	0.434701
NR_125789	chr1	+	intergenic	1.51762	0.20155	0.692139
TCONS_00026883	chr19	+	intergenic	1.51758	0.00318394	0.228266
T230289	chr22	-	intergenic	1.51739	0.0767495	0.533974
T049273	chr10	-	intergenic	1.51725	0.0672432	0.514767
T078794	chr12	-	natural antisense	1.51528	0.230194	0.712533
ENST00000565073	chr16	+	intron sense-overlapping	1.51527	0.175777	0.667744
T219952	chr20	-	intergenic	1.51486	0.15579	0.643725
T037587	chr10	+	intronic antisense	1.51398	0.0383403	0.425188
uc.122-	chr3	-	intron sense-overlapping	1.51392	0.22871	0.711321
T099108	chr13	-	intergenic	1.51353	0.422449	0.806706
uc.265+	chr9	+	exon sense-overlapping	1.51335	0.0207843	0.369076
T052783	chr11	+	natural antisense	1.51269	0.2816	0.747508
T109943	chr14	-	intergenic	1.51254	0.334689	0.772409
NR_119385	chr21	+	intergenic	1.51241	0.45894	0.81913
NR_038351	chr1	+	natural antisense	1.51218	0.0109222	0.309111
NR_027158	chr17	+	natural antisense	1.51172	0.000843822	0.150305
ENST00000581225	chr17	-	intergenic	1.51172	0.00409971	0.234267
ENST00000557839	chr15	+	intergenic	1.51165	0.0128467	0.322834
ENST00000525594	chr11	-	intronic antisense	1.51135	0.00112096	0.164135
T339281	chr8	-	intergenic	1.51122	0.00666831	0.265473
T348825	chr8	-	intergenic	1.51106	0.0328015	0.409131
ENST00000562983	chr10	+	intergenic	1.51085	0.147261	0.634599
T371963	chrX	-	intergenic	1.51064	0.0726218	0.52811
NR_110786	chr1	-	natural antisense	1.51053	0.0617061	0.496276
uc003jyy.3	chr5	-	intergenic	1.51045	0.0538471	0.473536
ENST00000581996	chr18	+	intronic antisense	1.5099	0.0184752	0.356829
uc002vyh.3	chr2	-	natural antisense	1.50955	0.133425	0.625132
ENST00000411906	chr10	+	intronic antisense	1.50946	0.145219	0.633196
GSE61474_TCONS_00213264	chr21	+	intergenic	1.50888	0.129076	0.619494
ENST00000609756	chr10	+	intronic antisense	1.50866	0.132384	0.624171
NR_023390	chr9	-	natural antisense	1.50862	0.617999	0.874332
ENST00000591237	chr17	+	intron sense-overlapping	1.50825	0.466244	0.821095
ENST00000604451	chr15	+	intergenic	1.50815	0.141867	0.631568
ENST00000411643	chr6	+	intronic antisense	1.50749	0.186662	0.677902
TCONS_00010853	chr5	+	intergenic	1.50699	0.0908814	0.555251
uc003kcj.1	chr5	+	intron sense-overlapping	1.50649	0.229349	0.711667
T170471	chr19	-	natural antisense	1.50599	0.0107023	0.307134
ENST00000609032	chr1	+	intergenic	1.5057	0.030386	0.404164
T137483	chr16	-	intergenic	1.50533	0.10189	0.576139
T186021	chr2	-	intronic antisense	1.50486	0.145125	0.633196
T274165	chr4	-	intergenic	1.50437	0.0699034	0.519617
uc003vhq.1	chr7	+	intron sense-overlapping	1.50404	0.253995	0.730087
T053933	chr11	-	intergenic	1.50391	0.147514	0.634599
NR_033787	chr15	+	intergenic	1.5037	0.0147602	0.340035
T228430	chr21	-	intergenic	1.50343	0.171557	0.663149
T239792	chr3	+	intergenic	1.50333	0.0631277	0.499087
ENST00000441414	chrX	+	intron sense-overlapping	1.50327	0.109093	0.5872
T166730	chr19	+	intergenic	1.5028	0.0266915	0.38837
T120499	chr15	+	intergenic	1.50277	0.0746753	0.531349
NR_110791	chr18	+	intergenic	1.50244	0.246111	0.726144
ENST00000590252	chr19	+	natural antisense	1.50229	0.0267709	0.38837
T200021	chr2	-	intergenic	1.50225	0.53779	0.845413
ENST00000420156	chr1	-	intergenic	1.50153	0.0814556	0.537628
T305281	chr6	+	intergenic	1.50152	0.0174982	0.354853
T003311	chr1	+	intronic antisense	1.50135	0.165524	0.657151
T006476	chr1	-	intergenic	1.5011	0.0278067	0.393145
T207477	chr2	-	intergenic	1.50032	0.039012	0.425622
T118902	chr15	-	intergenic	1.50029	0.0728923	0.52811
NR_034139	chr15	-	intergenic	1.49941	0.161898	0.651741
uc003sxp.1	chr7	-	intergenic	1.49893	0.343556	0.77858
T248926	chr3	-	bidirectional	1.49848	0.0200047	0.364492
GSE61474_TCONS_00285645	chr6	+	intergenic	1.49829	0.0171247	0.351819
T312298	chr6	+	intergenic	1.49806	0.193162	0.683146
ENST00000610217	chr22	+	intron sense-overlapping	1.49802	0.0461044	0.448531
NR_104643	chr5	-	intergenic	1.49776	0.104294	0.578023
T338002	chr8	+	intergenic	1.49762	0.146726	0.634209
NR_045406	chr14	-	natural antisense	1.49755	0.0438479	0.439282
uc021rpi.1	chr14	+	intergenic	1.49753	0.00107373	0.15993
T208536	chr2	-	intergenic	1.49704	0.0309251	0.404468
NR_034089	chr1	-	bidirectional	1.49697	0.00988496	0.30117
TCONS_00025507	chr17	+	intergenic	1.4969	0.274347	0.743226
T225447	chr21	-	intergenic	1.49566	0.0881731	0.550708
T138407	chr16	+	intronic antisense	1.49534	0.632054	0.879277
TCONS_00028427	chr20	-	intergenic	1.49533	0.0662648	0.51227
GSE61474_TCONS_00314934	chr8	+	intergenic	1.49503	0.109815	0.587824
T240816	chr3	-	intergenic	1.49491	0.416511	0.803447
T315809	chr6	-	intergenic	1.49415	0.487561	0.828775
ENST00000556942	chr14	+	intronic antisense	1.49407	0.0183706	0.356829
T334627	chr7	+	intergenic	1.494	0.0601179	0.492525
T188290	chr2	-	intergenic	1.49397	0.118051	0.601501
TCONS_00010227	chr5	-	intergenic	1.49391	0.0570563	0.485485
T004492	chr1	+	natural antisense	1.49316	0.4861	0.828405
ENST00000600473	chr19	-	intron sense-overlapping	1.49286	0.015271	0.346262
uc021rpx.1	chr14	+	intergenic	1.49208	0.149843	0.638312
GSE61474_TCONS_00094212	chr14	+	intergenic	1.49186	0.0782469	0.53634
T162249	chr18	-	intergenic	1.49114	0.00163155	0.184747
GSE61474_TCONS_00063076	chr11	-	intergenic	1.49077	0.13689	0.627871
ENST00000519319	chr8	+	intergenic	1.49062	0.0432554	0.436956
T283170	chr5	+	intergenic	1.49054	0.098877	0.569474
T122788	chr15	+	intergenic	1.49022	0.196819	0.68648
ENST00000564739	chr16	+	intronic antisense	1.49016	0.00378144	0.231823
NR_102326	chr6	-	natural antisense	1.48997	0.28567	0.749152
T244164	chr3	-	intergenic	1.48972	0.520226	0.839845
T070201	chr11	-	intron sense-overlapping	1.48955	0.153353	0.64187
uc021ska.1	chr15	-	intron sense-overlapping	1.48898	0.144949	0.633196
ENST00000470427	chr3	+	intronic antisense	1.48841	0.201889	0.692139
ENST00000474641	chr6	-	natural antisense	1.48816	0.0381769	0.424349
TCONS_00005040	chr2	+	intergenic	1.48743	0.171813	0.663519
ENST00000398957	chr3	-	intron sense-overlapping	1.48731	0.0323612	0.40844
T147788	chr17	-	intergenic	1.48731	0.510596	0.836836
ENST00000582257	chr9	-	intron sense-overlapping	1.48693	0.210462	0.697926
T093120	chr13	-	intergenic	1.48674	0.063448	0.500175
T273062	chr4	-	intergenic	1.48665	0.00447689	0.237275
NR_110536	chr22	+	bidirectional	1.48641	0.117467	0.599957
ENST00000529219	chr11	+	intergenic	1.48623	0.00780926	0.282238
T348497	chr8	+	intronic antisense	1.48621	0.0843638	0.54268
uc.411+	chr17	+	intron sense-overlapping	1.48608	0.195319	0.68526
ENST00000411775	chr1	+	intergenic	1.48585	0.0233118	0.378054
T202990	chr2	-	intronic antisense	1.4856	0.317397	0.764323
ENST00000553076	chr2	-	intronic antisense	1.48546	0.0652995	0.507989
T280732	chr5	+	intergenic	1.48516	0.0452511	0.444031
uc002yup.1	chr21	-	intron sense-overlapping	1.48511	0.0406739	0.431128
T288751	chr5	+	intergenic	1.48436	0.0166562	0.351242
uc021sxp.1	chr15	-	intron sense-overlapping	1.4841	0.00433343	0.236268
T349396	chr8	+	intronic antisense	1.48364	0.145916	0.633297
T280096	chr5	-	intergenic	1.48283	0.230187	0.712533
ENST00000447344	chr10	-	intron sense-overlapping	1.4828	0.212589	0.69899
T038921	chr10	+	intergenic	1.48267	0.0292959	0.398134
TCONS_00014924	chr8	-	intergenic	1.48209	0.279447	0.746117
T203777	chr2	-	intergenic	1.48208	0.0248654	0.383926
NR_026925	chr2	-	exon sense-overlapping	1.48206	0.10694	0.583388
uc003edb.1	chr3	-	intron sense-overlapping	1.48194	0.043682	0.438291
ENST00000456363	chr2	-	intronic antisense	1.48045	0.100501	0.57251
ENST00000445459	chr7	+	intronic antisense	1.4803	0.598186	0.868379
NR_029451	chr12	-	intergenic	1.48028	0.005619	0.253737
T013741	chr1	+	intergenic	1.47988	0.448091	0.815588
T141600	chr17	-	intronic antisense	1.47973	0.345018	0.779606
ENST00000504808	chr3	+	intergenic	1.47964	0.260313	0.73312
NR_110415	chr14	+	exon sense-overlapping	1.47939	0.00522071	0.248038
T303422	chr6	+	intergenic	1.47914	0.0733662	0.529278
ENST00000431924	chr22	-	natural antisense	1.47878	0.132416	0.624171
T192912	chr2	+	intergenic	1.4787	0.212269	0.69899
ENST00000592536	chr17	+	intronic antisense	1.47866	0.0166812	0.351242
T045353	chr10	+	intergenic	1.47858	0.535023	0.843945
TCONS_00020953	chr12	-	intergenic	1.47826	0.260431	0.733182
uc003bwe.1	chr3	+	intron sense-overlapping	1.478	0.0413338	0.432565
uc.438+	chr18	+	intron sense-overlapping	1.47787	0.153195	0.641674
uc011bsy.2	chr3	-	intergenic	1.47761	0.0679725	0.515461
ENST00000449573	chr7	-	intergenic	1.47753	0.148489	0.635679
T065941	chr11	-	intergenic	1.47741	0.0631153	0.499087
ENST00000504984	chr4	+	intergenic	1.47722	0.0300438	0.401467
T193510	chr2	+	intergenic	1.47626	0.00114307	0.164583
T281551	chr5	-	intergenic	1.47549	0.301571	0.757347
NR_037951	chr5	-	exon sense-overlapping	1.47538	0.0211876	0.371277
TCONS_00014990	chr8	-	intergenic	1.47533	0.02307	0.378054
ENST00000521295	chr5	-	natural antisense	1.47471	0.0131329	0.326705
T326119	chr7	-	natural antisense	1.47451	0.039401	0.427181
NR_037879	chr2	+	exon sense-overlapping	1.47449	0.0885948	0.551163
ENST00000528480	chr11	+	intronic antisense	1.47443	0.0308003	0.404468
T034372	chr1	-	intronic antisense	1.47441	0.415156	0.803182
NR_026794	chr10	+	intergenic	1.47384	0.296288	0.755875
T350150	chr8	-	intergenic	1.47363	0.152627	0.641004
uc.443+	chr19	+	exon sense-overlapping	1.47325	0.13096	0.623341
T293166	chr5	-	bidirectional	1.47298	0.250749	0.729085
NR_034021	chr5	-	intergenic	1.47296	0.0849382	0.544462
NR_027386	chr5	-	intergenic	1.47295	0.0866325	0.548343
T298882	chr6	+	intronic antisense	1.47281	0.0349549	0.415887
TCONS_l2_00021062	chr4	-	intergenic	1.47274	0.00834056	0.287969
T377634	chrX	-	intergenic	1.47235	0.218798	0.701868
ENST00000557322	chr14	+	intron sense-overlapping	1.47234	0.151395	0.64008
ENST00000570295	chr11	+	intergenic	1.47217	0.0142576	0.336143
T016403	chr1	-	intergenic	1.47198	0.085372	0.546115
ENST00000560387	chr15	+	intronic antisense	1.47171	0.0677342	0.515461
T227791	chr21	-	intergenic	1.47164	0.0682416	0.51629
T281371	chr5	+	intergenic	1.47088	0.0859684	0.547413
ENST00000596293	chr19	+	intron sense-overlapping	1.47074	0.0168779	0.351242
NR_027503	chr5	-	intergenic	1.47039	0.0390366	0.425622
NR_110062	chr14	+	bidirectional	1.47036	0.206649	0.69539
T315255	chr6	+	intergenic	1.47017	0.0417184	0.434404
NR_003024	chr7	-	intergenic	1.46982	0.106472	0.58179
uc.216+	chr7	+	intron sense-overlapping	1.46981	0.0221123	0.374167
NR_036446	chr15	-	intergenic	1.46959	0.135305	0.626925
T094332	chr13	-	intergenic	1.46939	0.0799218	0.537499
ENST00000596192	chr19	-	intronic antisense	1.46938	0.23668	0.719576
ENST00000422528	chr1	+	intergenic	1.46902	0.45357	0.817492
NR_027042	chr1	+	intergenic	1.46861	0.317439	0.764323
uc003gho.3	chr4	+	intergenic	1.46828	0.0209926	0.37049
NR_126343	chr11	+	bidirectional	1.46824	0.0403643	0.430905
ENST00000597156	chr19	+	natural antisense	1.46748	0.367121	0.784757
NR_003246	chr15	-	intergenic	1.46739	0.0214587	0.372425
NR_120535	chr1	+	exon sense-overlapping	1.46726	0.16753	0.658757
T201767	chr2	+	intergenic	1.46696	0.0593988	0.491049
NR_037182	chr1	-	intronic antisense	1.4669	0.0232953	0.378054
NR_030737	chrX	-	intergenic	1.46686	0.0151383	0.344157
T248750	chr3	+	intronic antisense	1.46636	0.156965	0.645237
T339587	chr8	-	bidirectional	1.46585	0.391143	0.795173
TCONS_00013784	chr7	-	intergenic	1.4657	0.0483981	0.456453
T183926	chr2	+	intergenic	1.46561	0.308713	0.762461
T110045	chr14	-	intergenic	1.46533	0.196579	0.686184
ENST00000427196	chr6	+	natural antisense	1.4652	0.115893	0.596307
T377097	chrX	+	intergenic	1.46489	0.268181	0.740291
NR_026762	chr10	+	intergenic	1.46484	0.0071212	0.27621
T377172	chrX	+	intergenic	1.4648	0.0449237	0.4435
T016197	chr1	-	bidirectional	1.46468	0.000264766	0.105354
NR_046018	chr1	+	intergenic	1.46462	0.0158468	0.349887
ENST00000547452	chr12	-	intergenic	1.46441	0.191287	0.68159
T262695	chr4	-	intergenic	1.46415	0.311948	0.763489
NR_038933	chr12	+	intronic antisense	1.46408	0.0244871	0.382193
T189258	chr2	-	intergenic	1.46398	0.382923	0.790082
NR_110741	chr19	+	intergenic	1.46354	0.00559017	0.253737
ENST00000561254	chr15	+	intron sense-overlapping	1.46319	0.514954	0.838571
T035583	chr10	+	intergenic	1.46309	0.0942478	0.563727
T305633	chr6	-	intergenic	1.46261	0.0124717	0.321622
ENST00000416696	chr1	+	intergenic	1.46222	0.17811	0.669581
T184099	chr2	-	natural antisense	1.46205	0.472204	0.822952
T001900	chr1	+	intergenic	1.462	0.591101	0.866981
ENST00000587076	chr17	+	natural antisense	1.46155	0.0248873	0.383926
AK021432	chr10	+	intergenic	1.46133	0.0768145	0.533974
uc.257+	chr9	+	intron sense-overlapping	1.46084	0.440525	0.813096
T077403	chr12	-	intergenic	1.46071	0.284381	0.748876
uc009vjs.1	chr1	+	intergenic	1.46065	0.415625	0.803239
T007327	chr1	+	bidirectional	1.46028	0.213114	0.69899
uc.281-	chr9	-	intron sense-overlapping	1.46015	0.0424712	0.435145
TCONS_00022773	chr14	-	intergenic	1.4601	0.0256489	0.384499
T303794	chr6	-	intergenic	1.45999	0.456318	0.818294
NR_120580	chr11	+	intergenic	1.45987	0.22325	0.707037
ENST00000608335	chr10	+	intergenic	1.45974	0.432254	0.809266
T254677	chr3	-	intronic antisense	1.45966	0.389199	0.794114
ENST00000602704	chr3	+	intronic antisense	1.45916	0.00849344	0.287969
NR_046687	chr3	+	intronic antisense	1.45916	0.00519498	0.247952
ENST00000567765	chr16	-	intergenic	1.45913	0.00438839	0.236268
T308383	chr6	-	intergenic	1.45757	0.0582087	0.487881
ENST00000511793	chr5	-	intergenic	1.45745	0.295879	0.755875
ENST00000586391	chr18	-	intronic antisense	1.45741	0.1723	0.664065
ENST00000427318	chr9	-	intergenic	1.45725	0.0734041	0.52931
T098754	chr13	-	intergenic	1.45653	0.468055	0.821549
NR_026998	chr15	-	intron sense-overlapping	1.45649	0.0860185	0.547413
ENST00000454957	chr7	-	intergenic	1.45624	0.0219339	0.374167
NR_038174	chr11	-	intergenic	1.4559	0.468539	0.821549
T097982	chr13	-	intergenic	1.45561	0.0813227	0.537628
TCONS_00000964	chr1	+	bidirectional	1.45555	0.0945611	0.563727
TCONS_00029735	chr22	-	intergenic	1.45488	0.333512	0.77158
ENST00000560465	chr15	-	intergenic	1.45437	0.00131604	0.170882
T172707	chr19	-	intergenic	1.45406	0.057499	0.486041
T108233	chr14	-	intergenic	1.45405	0.0356481	0.416611
T264663	chr4	-	intergenic	1.45397	0.0713462	0.523448
T152902	chr17	-	natural antisense	1.45353	0.0237258	0.379381
NR_108020	chr5	-	intergenic	1.45349	0.167448	0.658757
NR_038319	chr2	-	intronic antisense	1.45334	0.120361	0.606183
uc001ldx.3	chr10	+	intron sense-overlapping	1.45318	0.204265	0.693068
T030525	chr1	+	intergenic	1.45289	0.344647	0.779401
ENST00000428716	chr13	-	intron sense-overlapping	1.45252	0.0571894	0.485485
T094678	chr13	-	natural antisense	1.45231	0.0331793	0.410309
T349546	chr8	+	intergenic	1.45222	0.354136	0.781433
ENST00000441212	chr2	-	intronic antisense	1.45219	0.338895	0.7747
T260513	chr4	+	intergenic	1.45192	0.306957	0.761311
NR_028272	chr11	+	intergenic	1.45179	0.0362995	0.418401
TCONS_00022887	chr14	-	intergenic	1.45155	0.471845	0.822752
NR_024408	chr9	+	bidirectional	1.45115	0.0930237	0.56147
T330887	chr7	-	intronic antisense	1.45086	0.000629193	0.140362
uc.267+	chr9	+	exon sense-overlapping	1.4505	0.0223704	0.374167
T095802	chr13	-	intergenic	1.45044	0.10073	0.57326
ENST00000567102	chr4	+	intergenic	1.45018	0.242517	0.724499
NR_103743	chr1	+	natural antisense	1.44978	0.0192819	0.362095
ENST00000431401	chr6	-	intergenic	1.44931	0.680367	0.901316
TCONS_00011980	chr6	+	intergenic	1.44859	0.00952456	0.297587
uc.24-	chr1	-	intron sense-overlapping	1.44807	0.0983035	0.569198
NR_024054	chr5	-	intergenic	1.44789	0.0915979	0.557526
uc021xzz.1	chr5	+	intergenic	1.44776	0.0377911	0.422118
uc003cri.3	chr3	+	natural antisense	1.44771	0.0916088	0.557526
T312446	chr6	+	intronic antisense	1.44762	0.271931	0.741779
ENST00000456653	chr2	-	intergenic	1.44747	0.168688	0.659557
T363533	chr9	+	natural antisense	1.44666	0.10731	0.583843
T073664	chr12	+	intergenic	1.44659	0.0879431	0.550708
ENST00000412193	chr2	-	intergenic	1.44625	0.0207492	0.368831
NR_022008	chr15	+	intergenic	1.44609	0.178487	0.669661
T192735	chr2	+	intergenic	1.44601	0.36358	0.78425
NR_024618	chr3	+	intergenic	1.44585	0.0323251	0.40844
ENST00000521482	chr8	+	intron sense-overlapping	1.44577	0.0665827	0.51268
T085883	chr12	+	intergenic	1.44552	0.0478838	0.454882
NR_110492	chr22	+	bidirectional	1.44539	0.0125164	0.321814
T163445	chr18	+	intergenic	1.4449	0.110766	0.58959
NR_122121	chr14	-	bidirectional	1.44482	0.488099	0.828775
uc021rpp.1	chr14	+	intergenic	1.4448	0.0391264	0.425622
ENST00000567103	chr16	-	intergenic	1.44463	0.405455	0.7998
T128609	chr16	-	intergenic	1.44452	0.605503	0.871018
NR_121667	chr3	+	intronic antisense	1.44407	0.0345121	0.414419
T183862	chr2	+	intergenic	1.44396	0.0801333	0.537499
T136791	chr16	+	intergenic	1.44392	0.608738	0.871755
NR_003263	chr5	-	intergenic	1.4432	0.0133489	0.328124
GSE61474_TCONS_00085229	chr12	-	intergenic	1.44294	0.128697	0.618865
uc.185-	chr5	-	exon sense-overlapping	1.44195	0.0756727	0.533346
T312277	chr6	-	intergenic	1.4419	0.0373133	0.419866
NR_028474	chr5	-	intronic antisense	1.44151	0.210748	0.697926
ENST00000602353	chr17	-	intergenic	1.44135	0.0666851	0.51268
NR_125377	chr12	+	intergenic	1.44116	0.244037	0.726029
NR_105060	chr5	+	intergenic	1.44098	0.0630762	0.499087
T114400	chr15	+	intergenic	1.4407	0.0410815	0.432018
ENST00000418741	chr13	+	intergenic	1.44054	0.0169545	0.351242
T206114	chr2	-	intergenic	1.43984	0.0126706	0.322754
T239814	chr3	+	intergenic	1.43971	0.237765	0.72076
T345231	chr8	+	intergenic	1.43955	0.462939	0.820208
T187398	chr2	-	intergenic	1.43952	0.213921	0.69906
ENST00000607624	chr3	-	intergenic	1.43942	0.0281551	0.393145
T112489	chr15	-	intergenic	1.43939	0.340162	0.775533
ENST00000558757	chr15	+	intron sense-overlapping	1.43932	0.0977577	0.56756
T105828	chr14	+	intergenic	1.43931	0.110466	0.58854
ENST00000597579	chr16	-	intronic antisense	1.43928	0.0849874	0.544462
T195198	chr2	+	natural antisense	1.43915	0.0346109	0.414419
ENST00000472243	chr3	+	intronic antisense	1.43907	0.411693	0.802756
T239205	chr3	-	natural antisense	1.43894	0.125608	0.614298
ENST00000608482	chr3	+	intergenic	1.43855	0.0771385	0.533974
ENST00000608236	chr1	+	natural antisense	1.43818	0.651003	0.888689
NR_038436	chr14	+	bidirectional	1.43803	0.176731	0.66801
ENST00000562922	chr9	+	intergenic	1.43777	0.0519345	0.467356
T150914	chr17	+	intergenic	1.43763	0.137984	0.627871
NR_110163	chr2	+	intergenic	1.43739	0.0270725	0.389797
ENST00000565472	chr17	+	intergenic	1.43725	0.143618	0.63296
ENST00000569559	chr17	+	natural antisense	1.43651	0.0951804	0.563727
NR_125914	chr3	-	intergenic	1.43614	0.353653	0.781433
NR_003244	chr20	+	intergenic	1.43597	0.0211756	0.371277
uc001wbv.3	chr14	+	intergenic	1.43582	0.157992	0.64562
NR_003242	chr1	-	intronic antisense	1.43561	0.157932	0.64562
T289688	chr5	+	intergenic	1.43555	0.496897	0.831917
TCONS_00020723	chr12	-	intergenic	1.43538	0.0192368	0.362095
ENST00000472227	chrY	+	intergenic	1.4352	0.283071	0.748612
uc003dtq.3	chr3	+	intron sense-overlapping	1.43519	0.209277	0.697662
ENST00000608909	chr3	+	intronic antisense	1.43517	0.109843	0.587824
ENST00000554245	chr14	-	intronic antisense	1.43507	0.149128	0.636994
ENST00000570454	chr17	+	intronic antisense	1.43501	0.257105	0.730642
T083917	chr12	-	intergenic	1.43494	0.00567993	0.254903
T094597	chr13	+	intronic antisense	1.43487	0.485988	0.828405
T324414	chr7	-	intronic antisense	1.43486	0.238053	0.720858
uc.420-	chr17	-	exon sense-overlapping	1.43464	0.051405	0.466539
T187581	chr2	-	intergenic	1.4342	0.348296	0.780628
ENST00000567166	chr16	-	intron sense-overlapping	1.43414	0.0313082	0.404976
NR_024256	chr10	-	intergenic	1.43399	0.394153	0.795993
NR_034170	chr15	-	bidirectional	1.43383	0.0332869	0.410367
ENST00000431557	chr2	-	intergenic	1.43383	0.0729597	0.52811
ENST00000545821	chr12	-	intronic antisense	1.43355	0.0866571	0.548343
T144198	chr17	+	intergenic	1.4332	0.254201	0.730087
T324288	chr7	+	intergenic	1.43306	0.0745176	0.531349
ENST00000426412	chr10	-	intron sense-overlapping	1.43278	0.0630712	0.499087
T287361	chr5	+	intergenic	1.43261	0.0408309	0.431484
ENST00000608140	chr2	+	intergenic	1.43248	0.111429	0.589912
T110034	chr14	-	intergenic	1.43219	0.149218	0.637207
T171375	chr19	+	intronic antisense	1.43199	0.0352509	0.416341
T351183	chr8	+	intergenic	1.43191	0.0230223	0.378054
NR_024053	chr6	-	natural antisense	1.4319	0.000763656	0.148252
ENST00000608169	chr3	+	intergenic	1.43171	0.0256115	0.384499
T204367	chr2	-	bidirectional	1.4314	0.278861	0.746036
NR_110155	chr14	+	intergenic	1.43127	0.00736486	0.277428
ENST00000519375	chr5	-	intronic antisense	1.43126	0.067666	0.515461
ENST00000607148	chr3	-	intron sense-overlapping	1.43113	0.224543	0.70813
T358558	chr9	-	intergenic	1.43103	0.0121312	0.31758
uc001jwk.3	chr10	+	intron sense-overlapping	1.43094	0.0246986	0.383416
ENST00000420902	chr22	-	intergenic	1.43083	0.0257887	0.384499
T203863	chr2	+	intronic antisense	1.43058	0.458692	0.819097
ENST00000554634	chr14	-	intergenic	1.43016	0.00412064	0.234267
T144704	chr17	-	intronic antisense	1.42987	0.0584712	0.488514
T376428	chrX	-	intergenic	1.42891	0.214702	0.699075
uc021qoq.1	chr11	+	intergenic	1.42882	0.133599	0.625132
ENST00000606229	chr2	+	intron sense-overlapping	1.42881	0.134435	0.62528
ENST00000569835	chr8	+	intergenic	1.4285	0.411724	0.802756
ENST00000608064	chr7	+	intronic antisense	1.4282	0.0414485	0.433441
uc004bkp.4	chr9	+	bidirectional	1.42813	0.154656	0.64327
T221485	chr20	-	intergenic	1.42813	0.132486	0.624243
T302749	chr6	-	natural antisense	1.42801	0.204549	0.693072
T124124	chr16	+	natural antisense	1.42781	0.15457	0.64327
TCONS_00015915	chr9	+	intergenic	1.42736	0.0215893	0.373357
ENST00000608771	chr1	-	intronic antisense	1.42734	0.00562456	0.253737
TCONS_00020607	chr12	+	intron sense-overlapping	1.42722	0.163958	0.65379
NR_110837	chr17	+	intergenic	1.42718	0.0165173	0.351063
T017599	chr1	+	natural antisense	1.42657	0.0249498	0.384197
T355398	chr9	-	intergenic	1.42643	0.023593	0.379381
T218218	chr20	+	intergenic	1.4264	0.0283453	0.394453
T374934	chrX	-	intergenic	1.426	0.363379	0.78425
ENST00000491934	chr10	-	natural antisense	1.42583	0.373119	0.786291
NR_028137	chr7	-	natural antisense	1.42508	0.12644	0.615217
TCONS_00001961	chr1	+	intergenic	1.42498	0.426146	0.807257
TCONS_00014923	chr8	-	intergenic	1.42464	0.122269	0.60985
ENST00000607991	chr22	+	intronic antisense	1.42366	0.0708787	0.522459
NR_104273	chr4	+	natural antisense	1.42328	0.350585	0.780898
NR_002944	chr12	+	exon sense-overlapping	1.42324	0.056625	0.484779
T048440	chr10	+	natural antisense	1.42308	0.612205	0.87225
T329131	chr7	-	intergenic	1.42298	0.206401	0.695029
uc.275+	chr9	+	intron sense-overlapping	1.42281	0.411369	0.802756
ENST00000536492	chr12	-	intergenic	1.4228	0.368903	0.784757
TCONS_00008016	chr4	+	intergenic	1.42275	0.074147	0.531349
ENST00000579239	chr17	+	intronic antisense	1.42213	0.330703	0.770741
ENST00000521298	chr8	-	intergenic	1.42169	0.161202	0.650304
T146595	chr17	-	intronic antisense	1.42149	0.0555632	0.480251
NR_002725	chrX	-	natural antisense	1.42138	0.280362	0.746656
ENST00000606756	chr6	+	intron sense-overlapping	1.42133	0.25176	0.729302
NR_126342	chr11	+	bidirectional	1.42118	0.0522503	0.468487
NR_027776	chr7	+	intergenic	1.42109	0.134979	0.625863
T042111	chr10	+	intergenic	1.42097	0.299523	0.757344
T155162	chr17	-	natural antisense	1.42081	0.0913946	0.556615
T310319	chr6	-	intergenic	1.42045	0.610333	0.871857
ENST00000607013	chr1	+	intronic antisense	1.42034	0.123461	0.611153
ENST00000448389	chr9	+	natural antisense	1.4199	0.141067	0.630653
TCONS_00008216	chr4	+	intergenic	1.41985	0.209408	0.697676
GSE61474_TCONS_00054328	chr11	+	intergenic	1.41965	0.0170602	0.35133
T145296	chr17	+	natural antisense	1.41951	0.0931164	0.561754
uc003gjt.1	chr4	+	intron sense-overlapping	1.41934	0.271257	0.741306
ENST00000438877	chr6	+	natural antisense	1.41908	0.00383561	0.232532
ENST00000609134	chr7	+	intronic antisense	1.41885	0.0119226	0.316655
ENST00000419223	chr2	+	intergenic	1.41874	0.0667785	0.512696
ENST00000593050	chr17	+	intergenic	1.41868	0.185064	0.676338
TCONS_00025133	chr17	-	intron sense-overlapping	1.41857	0.126572	0.615426
uc003pyw.1	chr6	-	intergenic	1.41817	0.0682295	0.51629
TCONS_00029180	chr21	-	intergenic	1.41774	0.286364	0.749152
ENST00000421904	chr2	+	intronic antisense	1.41751	0.155678	0.643725
T321563	chr7	-	intergenic	1.41738	0.00340872	0.231823
ENST00000396880	chr5	+	intron sense-overlapping	1.41698	0.0309467	0.404468
T227560	chr21	-	intergenic	1.4167	0.155918	0.643725
NR_027231	chrX	+	intergenic	1.41636	0.0131661	0.326845
ENST00000550111	chr12	-	intronic antisense	1.41635	0.0789014	0.536505
ENST00000421614	chr9	-	bidirectional	1.41627	0.624372	0.875883
ENST00000560886	chr15	-	intergenic	1.41589	0.0275362	0.392226
NR_026873	chr7	-	intergenic	1.41588	0.128543	0.618801
T194112	chr2	-	intronic antisense	1.41567	0.456847	0.818497
T151565	chr17	+	intergenic	1.41558	0.323478	0.766355
T191200	chr2	+	natural antisense	1.41556	0.123357	0.611153
T137757	chr16	-	intergenic	1.4155	0.484674	0.827736
NR_003672	chr9	-	intergenic	1.41519	0.0021582	0.205268
NR_077247	chr6	+	intergenic	1.41508	0.0878554	0.550708
T329662	chr7	+	natural antisense	1.41472	0.354493	0.781433
T186172	chr2	+	bidirectional	1.41449	0.246401	0.7262
TCONS_00028202	chr20	+	intergenic	1.41424	0.0551547	0.478464
TCONS_00013730	chr7	-	intergenic	1.4142	0.05314	0.47148
ENST00000412749	chr2	+	natural antisense	1.41404	0.0105093	0.303177
ENST00000439788	chr1	-	intronic antisense	1.41399	0.205566	0.694239
NR_125952	chr1	-	intronic antisense	1.41384	0.131045	0.623403
ENST00000564226	chr19	-	natural antisense	1.41376	0.437427	0.811343
ENST00000610044	chr1	-	intron sense-overlapping	1.4137	0.241031	0.723111
ENST00000528507	chr11	-	intergenic	1.41368	0.0178132	0.356829
ENST00000425900	chr20	+	intergenic	1.41324	0.014498	0.337889
T311812	chr6	+	intergenic	1.41297	0.316176	0.763996
T149128	chr17	+	natural antisense	1.41263	0.221823	0.705546
ENST00000607861	chr5	-	intergenic	1.41241	0.313783	0.763809
ENST00000563931	chr16	-	intergenic	1.41237	0.0444418	0.441049
T102256	chr14	+	intergenic	1.41233	0.134863	0.625863
T032419	chr1	+	intergenic	1.41233	0.0880283	0.550708
NR_015453	chr4	+	natural antisense	1.41228	0.275847	0.744119
T267701	chr4	+	intergenic	1.41191	0.0281096	0.393145
T035920	chr10	-	intergenic	1.41173	0.105187	0.579491
NR_001548	chrY	-	intergenic	1.41149	0.0355206	0.416611
T168789	chr19	-	natural antisense	1.41141	0.0593083	0.490797
uc.206+	chr7	+	intergenic	1.41133	0.177401	0.669096
T092174	chr13	-	natural antisense	1.41102	0.205049	0.693451
NR_126360	chr13	+	intergenic	1.41096	0.142405	0.631568
ENST00000606125	chr6	-	intergenic	1.41047	0.034608	0.414419
NR_040113	chr18	+	intergenic	1.41039	0.10375	0.577424
NR_104218	chr20	-	exon sense-overlapping	1.40971	0.104205	0.57795
T150196	chr17	+	intergenic	1.40902	0.0566481	0.484779
T265176	chr4	-	intergenic	1.40893	0.0995929	0.569971
T158431	chr18	-	intronic antisense	1.40871	0.0566386	0.484779
ENST00000566193	chrY	-	intergenic	1.40863	0.213561	0.69899
uc004bzx.1	chr9	+	intron sense-overlapping	1.4083	0.0156369	0.348439
T136102	chr16	+	intergenic	1.408	0.00518312	0.247952
NR_131239	chr17	+	intronic antisense	1.40757	0.0435013	0.437535
ENST00000453636	chr2	+	intergenic	1.40749	0.210379	0.697926
ENST00000608273	chr10	+	intronic antisense	1.40746	0.0603935	0.492525
T055964	chr11	-	intergenic	1.40703	0.195282	0.68526
T284430	chr5	-	intergenic	1.40644	0.0451506	0.443861
AK021960	chr1	+	intergenic	1.4064	0.171124	0.662701
T213771	chr20	-	intergenic	1.40633	0.0833142	0.539606
NR_040583	chr7	+	bidirectional	1.40627	0.0702758	0.520903
T235548	chr22	+	bidirectional	1.406	0.100109	0.570852
NR_125999	chr1	+	intronic antisense	1.40598	0.219653	0.702289
T050998	chr10	-	intergenic	1.40557	0.40425	0.799066
ENST00000602578	chr8	+	intron sense-overlapping	1.40491	0.0960257	0.564377
T205780	chr2	-	intronic antisense	1.40489	0.0945184	0.563727
NR_027159	chr17	+	natural antisense	1.4047	0.00356266	0.231823
ENST00000504874	chr4	+	intergenic	1.40432	0.0564249	0.484779
uc.353+	chr13	+	intergenic	1.40354	0.253914	0.730087
TCONS_00026461	chr18	-	intergenic	1.40335	0.128833	0.618926
NR_033758	chr1	+	exon sense-overlapping	1.40318	0.427058	0.807257
T239018	chr3	+	intergenic	1.40286	0.406409	0.800144
NR_110044	chr7	-	natural antisense	1.40284	0.471488	0.822451
T246494	chr3	-	intergenic	1.40278	0.508255	0.836246
T110836	chr14	-	intergenic	1.40256	0.0832993	0.539606
ENST00000586176	chr19	-	intergenic	1.4018	0.437613	0.811343
T110041	chr14	-	intergenic	1.40166	0.0803582	0.537499
NR_037633	chr1	-	exon sense-overlapping	1.40156	0.212188	0.69899
ENST00000478496	chr15	-	intron sense-overlapping	1.40148	0.427138	0.807257
T186047	chr2	-	intergenic	1.40141	0.293334	0.753573
NR_004847	chr15	+	intron sense-overlapping	1.40095	0.269002	0.740291
T128933	chr16	-	intergenic	1.40094	0.103571	0.577181
T092074	chr13	-	intergenic	1.40067	0.202658	0.692139
NR_131917	chr2	+	intergenic	1.40057	0.0262369	0.38609
NR_004431	chr3	+	exon sense-overlapping	1.40038	0.203439	0.692886
NR_026778	chr1	-	natural antisense	1.40032	0.353937	0.781433
TCONS_00011605	chr6	-	intergenic	1.40023	0.0554994	0.48018
T305293	chr6	+	natural antisense	1.40021	0.101218	0.574628
NR_131925	chr1	+	intergenic	1.40006	0.000243964	0.10164
T216448	chr20	+	natural antisense	1.39984	0.0597101	0.492186
NR_027916	chr10	-	exon sense-overlapping	1.39982	0.114731	0.594907
T056944	chr11	-	intergenic	1.39976	0.437629	0.811343
TCONS_00011737	chr6	+	intergenic	1.39968	0.290517	0.75293
T247662	chr3	+	intergenic	1.39947	0.0666777	0.51268
T126422	chr16	-	intergenic	1.39931	0.122211	0.60985
T212672	chr20	+	bidirectional	1.39908	0.0925185	0.559983
TCONS_00014638	chr8	+	bidirectional	1.39892	0.565478	0.857104
T279547	chr5	-	intergenic	1.39885	0.166681	0.658228
T332494	chr7	+	intergenic	1.39882	0.155141	0.643439
TCONS_00017816	chr10	+	intergenic	1.39871	0.0913202	0.556615
NR_046400	chr21	+	intron sense-overlapping	1.39855	0.201653	0.692139
NR_034041	chr17	-	exon sense-overlapping	1.39848	0.0208791	0.369999
T095937	chr13	-	intergenic	1.39827	0.104894	0.578659
NR_001560	chr1	+	intronic antisense	1.39811	0.154341	0.642934
T329535	chr7	+	intergenic	1.39798	0.313203	0.763552
NR_027270	chr21	-	intergenic	1.39797	0.0651212	0.507288
NR_002940	chr17	-	intergenic	1.39795	0.0334017	0.410626
T001430	chr1	-	intergenic	1.39792	0.227953	0.710805
T183589	chr2	-	intergenic	1.39782	0.000158346	0.0850481
T185931	chr2	-	intergenic	1.39758	0.0461891	0.449103
T110862	chr14	-	intergenic	1.39733	0.111445	0.589912
NR_033266	chr19	-	intergenic	1.39699	8.41011e-05	0.0663464
NR_121668	chr6	-	intronic antisense	1.39653	0.491574	0.830335
T292950	chr5	-	natural antisense	1.39647	0.00145432	0.17729
ENST00000585329	chr17	-	intronic antisense	1.39561	0.0806317	0.537499
NR_027153	chr4	-	intronic antisense	1.39535	0.0759209	0.533346
TCONS_00008710	chr4	-	intergenic	1.39528	0.180513	0.670909
ENST00000565518	chr12	-	natural antisense	1.39511	0.421701	0.806079
ENST00000610252	chr2	+	intergenic	1.39507	0.700951	0.907998
uc004bsl.1	chr9	+	natural antisense	1.39465	0.276268	0.744159
T094326	chr13	-	intergenic	1.39444	0.358811	0.782599
T204487	chr2	-	intergenic	1.39425	0.170792	0.662701
ENST00000562763	chr16	-	intronic antisense	1.39401	0.195231	0.68526
T013124	chr1	+	intronic antisense	1.39396	0.0328472	0.409131
T363602	chr9	-	intergenic	1.39377	0.679358	0.9009
ENST00000592117	chr17	-	intergenic	1.39373	0.102408	0.576173
NR_110543	chr22	+	intergenic	1.39355	0.0615897	0.496276
ENST00000607837	chr8	-	intergenic	1.3934	0.0725981	0.52811
NR_048543	chr3	-	intronic antisense	1.39319	0.0212625	0.372212
T066596	chr11	+	intergenic	1.39319	0.220194	0.703299
NR_045634	chr2	+	bidirectional	1.39309	0.163607	0.652897
uc001usu.3	chr13	-	intergenic	1.39289	0.00275328	0.221009
T256514	chr3	-	intronic antisense	1.39253	0.151954	0.641004
T146168	chr17	+	intergenic	1.39251	0.0252484	0.384197
T160835	chr18	-	intergenic	1.39243	0.0630707	0.499087
T002663	chr1	-	intergenic	1.39218	0.0200623	0.364492
T328146	chr7	-	intergenic	1.39127	0.0905874	0.554499
NR_046837	chr2	-	intron sense-overlapping	1.39101	0.18892	0.678479
ENST00000606441	chr6	-	natural antisense	1.39088	0.242355	0.724341
GSE61474_TCONS_00200287	chr2	-	intronic antisense	1.39087	0.349988	0.780898
T238908	chr3	-	intergenic	1.39079	0.00668936	0.265698
ENST00000570843	chr16	-	intergenic	1.39078	0.212804	0.69899
ENST00000554679	chr14	-	intronic antisense	1.39058	0.547908	0.849081
NR_045128	chrY	+	intronic antisense	1.39056	0.0506688	0.463708
ENST00000569087	chr20	+	intergenic	1.39021	0.00395581	0.233989
ENST00000572828	chr16	-	intronic antisense	1.39017	0.0367934	0.419337
uc.25-	chr1	-	intron sense-overlapping	1.39009	0.195812	0.685762
uc001mwj.1	chr11	+	intergenic	1.38972	0.0324568	0.40844
NR_038963	chr6	+	intronic antisense	1.3897	0.644684	0.884577
NR_103732	chr2	-	intergenic	1.38967	0.0781858	0.53634
T131691	chr16	+	intergenic	1.38957	0.118806	0.602681
GSE61474_TCONS_00285959	chr6	+	intergenic	1.38956	0.127448	0.616445
GSE61474_TCONS_00306450	chr7	-	intergenic	1.38948	0.117289	0.599863
ENST00000541939	chr11	-	intergenic	1.38929	0.000665368	0.140362
NR_109781	chr1	-	bidirectional	1.38913	0.184159	0.675314
T301569	chr6	-	intergenic	1.38897	0.00594527	0.258517
T288849	chr5	-	intergenic	1.38896	0.147343	0.634599
T346024	chr8	+	intronic antisense	1.38895	0.267553	0.740291
TCONS_00018246	chr10	+	intergenic	1.38865	0.136052	0.627709
NR_038430	chr2	+	bidirectional	1.38858	0.0906879	0.554499
T219859	chr20	+	natural antisense	1.38834	0.0296695	0.399244
T216452	chr20	+	intergenic	1.38811	0.596486	0.868314
ENST00000547027	chr12	-	natural antisense	1.38789	0.529175	0.842555
NR_034101	chr11	-	natural antisense	1.38763	0.415145	0.803182
uc.308+	chr10	+	intron sense-overlapping	1.38762	0.223101	0.706772
T218217	chr20	-	intergenic	1.38759	0.0710816	0.523046
ENST00000596381	chr19	+	intron sense-overlapping	1.38747	0.0465389	0.450728
NR_026752	chr1	-	intergenic	1.38736	0.0342351	0.413742
ENST00000606152	chr1	+	intergenic	1.38722	0.0620124	0.496276
uc001umu.3	chr13	+	intron sense-overlapping	1.38712	0.178284	0.669657
T066955	chr11	-	natural antisense	1.38702	0.150549	0.639583
GSE61474_TCONS_00235131	chr3	+	intergenic	1.38691	0.176022	0.667744
ENST00000506172	chr11	-	intronic antisense	1.38689	0.292534	0.753573
T233329	chr22	-	intergenic	1.3868	0.010615	0.305167
uc.456+	chr20	+	intron sense-overlapping	1.38676	0.266398	0.739394
T064296	chr11	-	intergenic	1.38663	0.145197	0.633196
TCONS_00020073	chr11	-	intergenic	1.38523	0.0882133	0.550708
NR_110164	chr2	+	intergenic	1.38504	0.0870152	0.549705
TCONS_00021550	chr13	+	intergenic	1.38494	0.0362446	0.418401
ENST00000561207	chr15	+	intron sense-overlapping	1.38474	0.0040335	0.233989
ENST00000579979	chr17	+	intronic antisense	1.38473	0.122937	0.610383
uc.28+	chr1	+	exon sense-overlapping	1.38454	0.163621	0.652897
NR_034110	chr6	+	intronic antisense	1.38447	0.0829336	0.539606
ENST00000603915	chr10	+	intronic antisense	1.38424	0.121353	0.608794
T129202	chr16	-	bidirectional	1.38424	0.019984	0.364492
TCONS_00015092	chr8	-	intergenic	1.38421	0.006883	0.26967
T040935	chr10	-	intergenic	1.38413	0.148788	0.63631
T038692	chr10	-	intergenic	1.38406	0.254511	0.730087
T139372	chr17	-	natural antisense	1.38336	0.0457459	0.446467
T007863	chr1	-	intronic antisense	1.38305	0.303575	0.758201
ENST00000526566	chr20	+	natural antisense	1.383	0.00764585	0.281171
uc.174+	chr5	+	exon sense-overlapping	1.38269	0.0263029	0.38609
ENST00000591628	chr17	-	intron sense-overlapping	1.3822	0.391852	0.795668
NR_027336	chr16	-	natural antisense	1.38219	0.272302	0.742091
TCONS_00000861	chr1	+	intergenic	1.38215	0.0365756	0.418843
ENST00000507558	chr5	+	intronic antisense	1.38202	0.061815	0.496276
T186027	chr2	-	intronic antisense	1.38164	0.341635	0.776589
T078470	chr12	+	intergenic	1.3814	0.107799	0.584604
ENST00000607804	chr5	-	natural antisense	1.38122	0.261725	0.734385
T136147	chr16	-	intergenic	1.3808	0.138801	0.628214
T290203	chr5	-	bidirectional	1.38074	0.7256	0.917269
T328268	chr7	+	natural antisense	1.38067	0.227111	0.709902
ENST00000566764	chr16	+	intronic antisense	1.38059	0.0694908	0.518366
NR_125386	chr8	-	natural antisense	1.38057	0.610761	0.871971
NR_026947	chr12	+	intronic antisense	1.38043	0.12288	0.610383
T175225	chr19	-	bidirectional	1.37987	0.197668	0.687878
NR_003678	chr20	-	intergenic	1.37983	2.31329e-06	0.013323
ENST00000433905	chr20	+	intronic antisense	1.3797	0.10278	0.576507
ENST00000557226	chr14	+	intronic antisense	1.37955	0.749032	0.926456
T319579	chr7	-	intergenic	1.37951	0.696444	0.906888
TCONS_00014652	chr8	+	intergenic	1.37923	0.043857	0.439282
uc.391+	chr15	+	exon sense-overlapping	1.3792	0.177663	0.669175
T271074	chr4	-	intergenic	1.37909	0.690143	0.904795
T034864	chr1	+	intergenic	1.3782	0.0099217	0.30117
NR_003277	chr10	-	intergenic	1.37808	0.014568	0.337889
T094890	chr13	+	intergenic	1.37808	0.42659	0.807257
T341392	chr8	-	intergenic	1.378	0.0149711	0.341857
T361916	chr9	-	intergenic	1.37753	0.283093	0.748612
NR_037599	chr15	+	intergenic	1.37732	0.168493	0.659458
NR_003654	chr15	+	natural antisense	1.37701	0.0550286	0.478192
ENST00000366224	chrX	+	intergenic	1.37683	0.171316	0.662933
T039161	chr10	-	intergenic	1.37654	0.0148736	0.340831
T333819	chr7	+	intronic antisense	1.37648	0.23652	0.719216
T007557	chr1	+	intergenic	1.37641	0.134027	0.62528
TCONS_00006100	chr3	+	intergenic	1.37635	0.177549	0.669175
ENST00000465940	chr4	+	intron sense-overlapping	1.37607	0.00681403	0.268434
T070136	chr11	+	intergenic	1.37588	0.283889	0.748876
NR_110200	chr2	+	intronic antisense	1.37563	1.66535e-05	0.0420335
ENST00000523733	chr8	-	intronic antisense	1.37553	0.293086	0.753573
ENST00000510592	chr4	-	intergenic	1.37537	0.379717	0.788084
ENST00000445586	chrX	-	bidirectional	1.37512	0.535801	0.84453
NR_038879	chr21	+	intronic antisense	1.37509	0.175275	0.667141
ENST00000607145	chr1	+	natural antisense	1.375	0.273095	0.74211
NR_036570	chr7	+	exon sense-overlapping	1.37498	0.0214904	0.372428
T117944	chr15	+	intronic antisense	1.37486	0.196381	0.685954
ENST00000609212	chr22	+	intronic antisense	1.37485	0.0100402	0.30117
NR_033754	chr18	-	bidirectional	1.37481	0.319259	0.766133
T081071	chr12	-	intergenic	1.37468	0.0666601	0.51268
T335630	chr7	+	intergenic	1.37448	0.293649	0.753573
uc.252+	chr9	+	intronic antisense	1.37447	0.187793	0.678115
T093268	chr13	-	intergenic	1.37402	0.415634	0.803239
T307642	chr6	+	intergenic	1.37394	0.111171	0.589912
ENST00000431150	chr21	-	intergenic	1.37375	0.0251511	0.384197
T024199	chr1	+	intergenic	1.37373	0.261112	0.734053
T264248	chr4	-	intergenic	1.37357	0.152089	0.641004
T232295	chr22	+	bidirectional	1.37345	0.268772	0.740291
NR_026743	chr10	-	intronic antisense	1.3734	0.175019	0.667141
uc002nwa.2	chr19	-	intergenic	1.37339	0.458852	0.819097
T097428	chr13	-	intergenic	1.37335	0.474316	0.823214
T063195	chr11	+	intergenic	1.3733	0.372276	0.786291
T302198	chr6	+	intronic antisense	1.37326	0.151407	0.64008
NR_051980	chr13	-	intron sense-overlapping	1.37316	0.192637	0.683146
NR_040599	chr19	+	intron sense-overlapping	1.37289	0.331113	0.770921
T042819	chr10	+	intergenic	1.37279	0.142918	0.631577
T042466	chr10	-	intergenic	1.37274	0.326601	0.767412
TCONS_00001103	chr1	+	intergenic	1.37263	0.277434	0.745144
ENST00000568262	chr16	+	intron sense-overlapping	1.3726	0.108764	0.586808
T290635	chr5	-	intronic antisense	1.37245	0.00947342	0.297587
ENST00000424948	chr1	-	bidirectional	1.37238	0.315848	0.763996
T239838	chr3	-	intergenic	1.37236	0.0314065	0.405562
NR_027928	chr22	-	exon sense-overlapping	1.37235	0.101165	0.574628
T038768	chr10	-	intergenic	1.37198	0.111459	0.589912
T135024	chr16	-	intronic antisense	1.37197	0.0015085	0.17729
NR_037860	chr6	+	exon sense-overlapping	1.37178	0.587399	0.865801
ENST00000471553	chr7	-	intergenic	1.3717	0.270555	0.740833
T343624	chr8	-	intergenic	1.37125	0.191582	0.681748
T378887	chrX	-	natural antisense	1.37096	0.330697	0.770741
T153127	chr17	-	intergenic	1.37089	0.0603041	0.492525
T120422	chr15	+	natural antisense	1.37075	0.00280644	0.221414
ENST00000605984	chr10	-	intergenic	1.37037	0.0420668	0.434967
T208135	chr2	+	intergenic	1.37033	0.0160617	0.351063
ENST00000412972	chr20	+	intronic antisense	1.37023	0.113223	0.591304
AK022294	chr17	+	intergenic	1.37005	0.0293116	0.398134
ENST00000588204	chr18	-	intronic antisense	1.37	0.39472	0.795993
ENST00000530248	chr8	-	intron sense-overlapping	1.36982	0.0243555	0.381559
T018602	chr1	-	natural antisense	1.36974	0.34689	0.780014
T139919	chr17	+	intergenic	1.3692	0.0326501	0.409131
NR_022011	chr15	+	intergenic	1.36888	0.211508	0.698243
T223822	chr21	-	intergenic	1.36881	0.0254896	0.384499
uc021wgl.1	chr20	+	intron sense-overlapping	1.36877	0.206139	0.694419
ENST00000607513	chr3	-	natural antisense	1.36876	0.145186	0.633196
NR_073404	chr5	+	intergenic	1.36868	0.0837399	0.540679
T041121	chr10	+	intergenic	1.36825	0.755969	0.929323
NR_028347	chr7	-	intergenic	1.36824	0.190399	0.679975
uc002vvl.1	chr2	-	intergenic	1.36767	0.0663287	0.512535
T373887	chrX	-	intergenic	1.36746	0.0645492	0.505338
NR_120323	chr15	+	bidirectional	1.36695	0.384319	0.790789
NR_027285	chr1	-	bidirectional	1.36684	0.57294	0.860213
ENST00000445739	chr3	-	intergenic	1.36684	0.0180738	0.356829
uc001ekq.1	chr1	-	intronic antisense	1.36677	0.0656708	0.509565
T067903	chr11	+	intergenic	1.36674	0.247074	0.726258
ENST00000607795	chr7	-	intergenic	1.36663	0.0417159	0.434404
NR_038971	chr14	-	intergenic	1.36651	0.32144	0.766279
T207623	chr2	-	intronic antisense	1.36644	0.103081	0.576546
ENST00000606959	chr2	+	intergenic	1.3662	0.131904	0.624171
TCONS_00015639	chr9	+	intergenic	1.36604	0.565865	0.857104
NR_033322	chr7	+	exon sense-overlapping	1.36587	0.000916323	0.156481
T100134	chr14	-	intergenic	1.36553	0.267959	0.740291
uc.300+	chr10	+	intron sense-overlapping	1.36539	0.103997	0.577802
ENST00000577364	chr18	+	natural antisense	1.36532	0.498666	0.832058
T014878	chr1	+	intergenic	1.36524	0.0132356	0.327159
T126257	chr16	-	intronic antisense	1.36502	0.123738	0.61189
NR_110740	chr19	+	intronic antisense	1.3648	0.388565	0.793709
ENST00000562143	chr8	-	bidirectional	1.36471	0.00177299	0.191461
T110036	chr14	-	intergenic	1.36446	0.255196	0.730087
T240652	chr3	-	intergenic	1.36435	0.0944147	0.563727
T198725	chr2	-	intergenic	1.36419	0.256491	0.730642
ENST00000522339	chr8	+	intergenic	1.36411	0.537475	0.845258
T370699	chrX	+	intergenic	1.3641	0.290276	0.752609
T343930	chr8	+	intergenic	1.36361	0.409723	0.801702
ENST00000602663	chr15	+	intergenic	1.36312	0.155984	0.643725
T299396	chr6	+	intergenic	1.36302	0.430448	0.808634
T308498	chr6	+	intergenic	1.36276	0.0198605	0.364492
ENST00000606482	chr5	-	intergenic	1.36251	0.0748822	0.531349
T158332	chr18	-	natural antisense	1.36229	0.0541386	0.473624
NR_103775	chr2	-	intergenic	1.36223	0.165792	0.657242
T370745	chrX	+	intergenic	1.36164	0.199229	0.690042
uc003vcp.1	chr7	-	intronic antisense	1.36153	0.30889	0.762461
TCONS_00024449	chr16	+	intergenic	1.36145	0.386275	0.792783
NR_126155	chr3	-	exon sense-overlapping	1.36143	0.0571264	0.485485
T284343	chr5	+	intergenic	1.36143	0.254159	0.730087
ENST00000536131	chr12	+	intergenic	1.3614	0.305796	0.759566
T017275	chr1	+	intergenic	1.36132	0.140462	0.630042
ENST00000524512	chr9	-	natural antisense	1.36123	0.2765	0.744159
ENST00000601661	chr19	+	intron sense-overlapping	1.36118	0.154774	0.643439
uc.418+	chr17	+	natural antisense	1.36116	0.00546558	0.251825
T008633	chr1	+	bidirectional	1.36114	0.0481021	0.455765
uc001dqe.1	chr1	+	intergenic	1.36103	0.0407101	0.431128
T315949	chr6	-	intergenic	1.36093	0.131398	0.624156
ENST00000481004	chr3	+	intergenic	1.36037	0.479339	0.825231
NR_036502	chr10	+	bidirectional	1.3602	0.00919414	0.296363
TCONS_00012196	chr6	-	intergenic	1.3601	0.069328	0.518366
ENST00000533009	chr11	-	intronic antisense	1.35977	0.0946079	0.563727
T312557	chr6	-	intergenic	1.35975	0.414922	0.803182
T204352	chr2	-	intergenic	1.35955	0.260296	0.73312
T174763	chr19	+	intergenic	1.35925	0.154035	0.642853
ENST00000421206	chr10	+	intron sense-overlapping	1.35909	0.155454	0.643725
ENST00000583018	chr17	-	intronic antisense	1.35899	0.220891	0.704161
uc003zlo.1	chr9	-	intergenic	1.35872	0.275174	0.743605
NR_037936	chr2	+	exon sense-overlapping	1.35857	0.0361739	0.418348
TCONS_00017599	chrY	+	intergenic	1.3583	0.067823	0.515461
T224418	chr21	-	intergenic	1.3582	0.0395097	0.427457
ENST00000580891	chr18	+	intron sense-overlapping	1.35815	0.335075	0.772459
T248194	chr3	-	intergenic	1.35793	0.256573	0.730642
T282802	chr5	+	intergenic	1.3579	0.121544	0.608883
NR_045725	chr12	-	natural antisense	1.3577	0.107993	0.585171
T258354	chr3	+	natural antisense	1.35747	0.186813	0.677916
ENST00000505668	chr5	-	intron sense-overlapping	1.35736	0.11309	0.591304
T153290	chr17	-	intergenic	1.35721	0.0217472	0.373878
TCONS_00004623	chr2	-	intergenic	1.35717	0.0107901	0.307134
NR_109922	chr20	+	natural antisense	1.35713	0.0164354	0.351063
T348530	chr8	-	intergenic	1.35704	0.129938	0.621733
ENST00000419694	chr21	-	intergenic	1.35654	0.193232	0.683146
TCONS_00026882	chr19	+	bidirectional	1.35575	0.201932	0.692139
NR_040677	chr16	+	exon sense-overlapping	1.35546	0.133148	0.625132
NR_034122	chr5	-	intronic antisense	1.35522	0.133556	0.625132
T028924	chr1	+	intergenic	1.35516	0.274725	0.743436
TCONS_00006771	chr3	-	intergenic	1.35513	0.0977537	0.56756
T006903	chr1	-	intergenic	1.35505	0.239042	0.721175
TCONS_00027982	chr20	+	intergenic	1.35487	0.369131	0.784757
ENST00000566208	chr16	+	intergenic	1.35476	0.396827	0.796159
NR_110299	chr10	+	intergenic	1.35474	0.813389	0.943581
T131331	chr16	-	intergenic	1.35454	0.116765	0.598655
ENST00000414042	chr20	-	natural antisense	1.35449	0.101847	0.576139
T380317	chrX	-	intergenic	1.35429	0.286175	0.749152
ENST00000512815	chr4	-	intergenic	1.35408	0.182863	0.673237
T118794	chr15	-	intergenic	1.35375	0.0894591	0.552148
ENST00000606930	chr5	+	natural antisense	1.35365	0.0103483	0.303177
T157256	chr17	-	intergenic	1.35365	0.124247	0.612915
uc.185+	chr5	+	natural antisense	1.35351	0.0675224	0.51532
ENST00000564623	chr1	+	intergenic	1.35301	0.0134446	0.329031
ENST00000565145	chr11	+	intergenic	1.35291	0.0231385	0.378054
uc001pxw.1	chr11	-	intronic antisense	1.35281	0.472878	0.82298
TCONS_00021206	chr12	+	intronic antisense	1.35265	0.307767	0.762053
ENST00000438850	chr22	+	intergenic	1.35253	0.116447	0.597731
NR_026859	chr15	+	intergenic	1.35248	0.197135	0.686991
T220163	chr20	-	intronic antisense	1.35241	0.526996	0.842515
ENST00000567395	chr16	+	intergenic	1.35224	0.0699361	0.519617
NR_027777	chr7	+	intergenic	1.35218	0.413114	0.802826
TCONS_00021720	chr13	+	intergenic	1.352	0.0218321	0.374167
TCONS_00017281	chrX	-	intergenic	1.352	0.04305	0.436769
NR_002196	chr11	-	natural antisense	1.3518	0.115219	0.594965
ENST00000422848	chr10	+	natural antisense	1.35175	0.0731366	0.528667
NR_028308	chr2	-	exon sense-overlapping	1.35162	0.0944107	0.563727
ENST00000501405	chr5	+	intergenic	1.35136	0.169363	0.660812
T195343	chr2	-	bidirectional	1.35112	0.142499	0.631568
NR_109899	chr5	+	intron sense-overlapping	1.35089	0.0598614	0.492516
uc004bmy.3	chr9	-	intron sense-overlapping	1.35077	7.00943e-05	0.0662894
uc003wpf.1	chr8	-	intron sense-overlapping	1.35069	0.0173906	0.353917
NR_109805	chr9	-	intergenic	1.35041	0.0834823	0.540025
T235837	chr22	-	intergenic	1.35027	0.0704412	0.520961
ENST00000607250	chr5	+	intergenic	1.35024	0.147647	0.634599
T299308	chr6	+	intergenic	1.35021	0.153856	0.642551
ENST00000422417	chr1	-	intronic antisense	1.35011	0.344176	0.778871
ENST00000568928	chr2	-	intergenic	1.35004	0.140184	0.629792
T326988	chr7	-	intergenic	1.34995	0.0716401	0.524491
NR_046852	chr3	-	intergenic	1.34974	0.406564	0.800144
NR_036530	chr5	+	intergenic	1.34936	0.0629485	0.499087
ENST00000602874	chr14	+	intron sense-overlapping	1.34934	0.260776	0.733625
uc022bqs.1	chrM	-	intron sense-overlapping	1.34917	0.122499	0.610254
ENST00000563083	chr16	-	natural antisense	1.34914	0.112779	0.591304
TCONS_00004538	chr2	-	intergenic	1.34877	0.0309213	0.404468
NR_073536	chr11	+	intronic antisense	1.34863	0.15937	0.648306
NR_033410	chr12	-	intergenic	1.34856	0.0102668	0.303177
T064507	chr11	-	intronic antisense	1.3485	0.062013	0.496276
T121529	chr15	+	intergenic	1.34823	0.248644	0.728117
T135644	chr16	+	intergenic	1.34822	0.00640677	0.261902
T131970	chr16	+	intergenic	1.34807	0.139154	0.628904
T166584	chr19	+	natural antisense	1.34797	0.144332	0.633196
T017712	chr1	-	natural antisense	1.34775	0.293619	0.753573
T232291	chr22	+	natural antisense	1.34752	0.397077	0.796159
T364232	chr9	-	intergenic	1.34751	0.0352819	0.416394
T137233	chr16	-	natural antisense	1.34748	0.571581	0.859989
NR_073178	chr17	-	intergenic	1.34745	0.0466413	0.451214
ENST00000561748	chr1	+	intergenic	1.34739	0.0173057	0.35302
ENST00000413977	chr3	+	natural antisense	1.34724	0.0949583	0.563727
uc002bta.1	chr15	-	intergenic	1.34721	0.350973	0.780898
ENST00000451103	chr7	+	intergenic	1.34704	0.000792225	0.150305
ENST00000597015	chr19	-	natural antisense	1.34668	0.162609	0.652173
T205375	chr2	+	natural antisense	1.34658	0.292544	0.753573
NR_001446	chr10	+	intergenic	1.34641	0.371067	0.785793
T023592	chr1	-	intergenic	1.34634	0.0205652	0.366565
NR_125918	chr4	+	intron sense-overlapping	1.34631	0.207712	0.696187
ENST00000600850	chr10	+	intronic antisense	1.34601	0.241098	0.723111
T376842	chrX	-	intergenic	1.34597	0.0357961	0.416611
T204788	chr2	-	natural antisense	1.3458	0.407933	0.800144
ENST00000514791	chr5	-	intergenic	1.34579	0.211177	0.698243
T022972	chr1	+	intergenic	1.34572	0.325292	0.767084
T172892	chr19	-	intergenic	1.34557	0.0031466	0.22782
NR_027030	chr6	+	intergenic	1.34546	0.0286013	0.394984
T113633	chr15	-	intergenic	1.3451	0.181805	0.672353
ENST00000513955	chr5	-	intergenic	1.3448	0.0952378	0.563727
ENST00000562158	chr3	-	intergenic	1.34479	0.223728	0.707333
T008208	chr1	+	intergenic	1.34479	0.0319678	0.408175
ENST00000526206	chr11	+	intergenic	1.34468	0.143956	0.63296
ENST00000434730	chr22	+	intergenic	1.34463	0.188336	0.678115
NR_110534	chr5	-	intron sense-overlapping	1.34457	0.009276	0.296798
TCONS_00016056	chr9	+	intergenic	1.34452	0.0807795	0.537499
T344933	chr8	+	intergenic	1.34433	0.0404894	0.431105
T348819	chr8	+	intergenic	1.34415	0.200817	0.691921
ENST00000427876	chrX	-	intergenic	1.34409	0.0750344	0.531547
ENST00000531982	chr11	-	intergenic	1.34367	0.12354	0.611259
T069302	chr11	+	intergenic	1.34366	0.0110806	0.30929
ENST00000520171	chr8	+	intergenic	1.34357	0.108748	0.586808
ENST00000427373	chrY	-	intergenic	1.34346	0.28963	0.75212
NR_038396	chr19	-	natural antisense	1.34346	0.0495343	0.460384
TCONS_00002568	chr1	-	intergenic	1.34345	0.374357	0.786291
NR_122041	chr2	-	intergenic	1.34323	0.249147	0.728919
ENST00000583895	chr17	-	intergenic	1.34319	0.0355058	0.416611
ENST00000595116	chr19	-	intronic antisense	1.34313	0.124001	0.612506
ENST00000439562	chr1	+	natural antisense	1.34309	0.736177	0.922442
[truncated: 5,936 more rows]

## Sheet: down_test_vs_ctrl
seqname	chrom	strand	relationship	Fold Change	P-value	FDR
ENST00000562459	chr8	-	intergenic	23.9261	0.00665203	0.265436
ENST00000607952	chr10	-	intergenic	12.3098	0.0192621	0.362095
uc002nqf.1	chr19	-	intergenic	11.1534	0.000100183	0.0663464
T087301	chr12	-	intergenic	10.7045	0.227615	0.710168
NR_033841	chr2	-	natural antisense	8.67057	0.0344825	0.414419
ENST00000515530	chr4	+	intronic antisense	8.3618	0.354482	0.781433
T316625	chr6	+	intergenic	7.97127	0.109883	0.587824
ENST00000481773	chr3	+	natural antisense	7.90019	0.122714	0.610383
TCONS_00004156	chr2	-	intergenic	7.83615	0.0433205	0.436956
uc010awi.1	chr14	+	intergenic	7.82822	0.105127	0.579491
ENST00000435524	chr7	-	intronic antisense	7.69094	0.335253	0.772522
ENST00000504539	chr5	-	natural antisense	7.66492	0.346104	0.780014
TCONS_00012088	chr6	-	intergenic	7.55661	0.207141	0.69539
T133861	chr16	+	intergenic	7.27567	0.302709	0.757891
TCONS_00029808	chr22	+	intron sense-overlapping	6.84951	0.0525118	0.469608
T056801	chr11	-	bidirectional	6.83037	0.429203	0.808317
ENST00000412549	chr7	+	intronic antisense	6.72609	0.370174	0.78477
T363125	chr9	-	intergenic	6.61223	0.0222238	0.374167
T086936	chr12	+	intergenic	6.56794	0.327276	0.768099
uc003hhv.1	chr4	-	intronic antisense	6.48273	0.0198067	0.364492
ENST00000544591	chr12	+	intergenic	6.45868	0.0526406	0.469608
T087085	chr12	-	intergenic	6.30858	0.321648	0.766279
T147742	chr17	-	intergenic	6.30387	0.402952	0.798052
ENST00000429530	chr6	+	intronic antisense	6.2531	7.28961e-05	0.0662894
T279194	chr5	-	intergenic	6.24207	0.375635	0.786347
ENST00000449984	chr10	-	intronic antisense	6.0635	0.136115	0.627709
T240613	chr3	+	intron sense-overlapping	6.06217	0.313838	0.763809
T343717	chr8	-	intergenic	5.89568	0.40697	0.800144
T200956	chr2	-	intergenic	5.88877	0.332244	0.771539
NR_003266	chr3	-	intergenic	5.72143	0.35138	0.781256
T194795	chr2	-	intergenic	5.70864	0.122355	0.609937
NR_045216	chr18	-	natural antisense	5.5251	0.0332976	0.410367
uc010jub.1	chr6	-	intergenic	5.47214	0.177737	0.669175
ENST00000574245	chr16	-	intronic antisense	5.45832	0.335173	0.772459
ENST00000425296	chr3	-	intron sense-overlapping	5.37406	0.0513898	0.466539
ENST00000451416	chr2	-	intergenic	5.24679	0.0688592	0.517958
ENST00000557121	chr14	+	intergenic	5.15606	0.077176	0.534019
ENST00000441071	chr1	-	bidirectional	5.08253	0.320576	0.766279
T152714	chr17	+	intergenic	5.03465	0.289291	0.751862
NR_110154	chr2	-	natural antisense	5.03435	0.191373	0.68159
ENST00000606841	chr5	+	intergenic	5.01432	0.0403771	0.430905
ENST00000449602	chr21	-	intergenic	5.014	0.00334993	0.231823
T200482	chr2	+	intronic antisense	4.95393	0.0664536	0.51268
ENST00000414377	chr1	+	intron sense-overlapping	4.91838	0.0195214	0.363852
ENST00000607326	chr8	+	intergenic	4.91483	0.0758175	0.533346
NR_104125	chr12	+	intergenic	4.88655	0.090303	0.554079
ENST00000514869	chr5	-	intergenic	4.86243	0.320641	0.766279
uc031qvz.1	chr16	+	intergenic	4.75547	0.0506797	0.463708
ENST00000554814	chr14	+	intergenic	4.70887	0.375446	0.786347
T021445	chr1	-	intergenic	4.69921	0.436222	0.810377
ENST00000609225	chr3	+	intergenic	4.64822	0.272761	0.742091
TCONS_00006798	chr3	+	bidirectional	4.62468	0.293262	0.753573
NR_110953	chr9	+	intergenic	4.57146	0.0120496	0.316655
T333129	chr7	+	intergenic	4.51651	0.328289	0.768614
ENST00000540226	chr12	-	intronic antisense	4.50928	0.0131965	0.327128
ENST00000518967	chr8	-	intergenic	4.47859	0.0816624	0.537742
ENST00000577846	chr17	+	intronic antisense	4.43064	0.427917	0.807773
TCONS_l2_00009699	chr16	+	intergenic	4.42801	0.0433213	0.436956
uc.86-	chr2	-	intergenic	4.33186	0.172169	0.663855
uc.340+	chr12	+	intergenic	4.28689	0.376135	0.786502
uc010vfu.3	chr16	+	intron sense-overlapping	4.26617	0.0568845	0.485118
uc021wmm.1	chr22	+	intron sense-overlapping	4.25797	0.198288	0.689094
T096247	chr13	+	intergenic	4.18956	0.390654	0.79502
ENST00000607718	chr6	+	intergenic	4.17428	0.389617	0.794147
T225882	chr21	-	intergenic	4.07664	0.375601	0.786347
TCONS_00025558	chr17	-	intergenic	4.03907	0.484996	0.827989
NR_120685	chr9	+	intergenic	4.0364	0.0895093	0.552148
ENST00000443554	chr13	-	intergenic	4.03353	0.0105024	0.303177
T026483	chr1	-	intergenic	4.00915	0.317488	0.764323
ENST00000608596	chr7	+	intronic antisense	3.98731	0.125581	0.614298
TCONS_00019667	chr11	-	intergenic	3.94922	0.084136	0.542022
T361603	chr9	-	intergenic	3.90152	0.321974	0.766279
T198566	chr2	+	natural antisense	3.8648	0.0835531	0.540145
ENST00000513179	chr4	-	bidirectional	3.84125	0.0054581	0.251825
ENST00000505448	chr4	-	intergenic	3.83893	0.311581	0.763204
ENST00000425688	chr2	+	bidirectional	3.82253	0.0882175	0.550708
T070890	chr11	-	intronic antisense	3.78752	9.62029e-05	0.0663464
T212330	chr20	-	intergenic	3.77196	0.369706	0.784757
T117924	chr15	-	intergenic	3.75765	0.480416	0.825581
ENST00000606358	chr5	+	bidirectional	3.74319	0.02111	0.371277
uc.77-	chr2	-	intron sense-overlapping	3.7309	0.122839	0.610383
T174762	chr19	+	intergenic	3.72006	0.509696	0.836755
NR_111970	chr17	+	exon sense-overlapping	3.71292	0.0389358	0.425622
ENST00000460407	chr3	+	intergenic	3.68498	0.106237	0.581243
ENST00000589932	chr19	+	natural antisense	3.67789	0.0103265	0.303177
uc.452-	chr19	-	intron sense-overlapping	3.66362	0.0373996	0.420027
T279162	chr5	-	intergenic	3.65893	0.0256585	0.384499
T200718	chr2	-	intergenic	3.65204	0.420626	0.804915
T073378	chr12	+	intergenic	3.64495	0.146433	0.63406
T156884	chr17	+	intergenic	3.61726	0.338165	0.774307
uc004bcx.3	chr9	+	intergenic	3.55977	0.342245	0.777263
T253617	chr3	+	intergenic	3.55865	0.32041	0.766279
T075692	chr12	+	intronic antisense	3.55707	0.429656	0.808317
ENST00000600941	chr19	-	intronic antisense	3.53999	0.43861	0.812113
NR_110541	chr22	-	natural antisense	3.53274	0.0157064	0.349068
ENST00000609813	chr7	+	intronic antisense	3.50261	0.0988234	0.569474
NR_104098	chr19	-	exon sense-overlapping	3.50077	0.0943388	0.563727
ENST00000518552	chr8	+	intron sense-overlapping	3.49982	0.147021	0.634527
T090290	chr12	-	bidirectional	3.4909	0.374046	0.786291
NR_110877	chr17	-	intronic antisense	3.48676	0.334067	0.77158
ENST00000431813	chr9	+	intron sense-overlapping	3.47878	0.141691	0.631568
T290524	chr5	+	intergenic	3.4777	0.357673	0.782489
T074853	chr12	-	intergenic	3.47371	0.0626197	0.499087
ENST00000606938	chr1	+	intergenic	3.44696	0.0888437	0.55155
T134780	chr16	-	natural antisense	3.44681	0.325928	0.767113
T226013	chr21	-	intergenic	3.43985	0.379841	0.788105
NR_122070	chr3	+	natural antisense	3.43057	0.142631	0.631568
uc.75-	chr2	-	exon sense-overlapping	3.43004	0.0868939	0.549343
TCONS_00005993	chr3	+	intergenic	3.43002	0.0559331	0.482001
ENST00000528233	chr11	-	intron sense-overlapping	3.42809	0.326368	0.767412
T245938	chr3	+	intergenic	3.42731	0.133762	0.62528
NR_121625	chr4	-	intergenic	3.41741	0.300877	0.757344
TCONS_00021735	chr13	+	intergenic	3.39371	0.34941	0.780693
ENST00000579037	chr17	+	intron sense-overlapping	3.39036	0.00158873	0.183001
T162968	chr18	-	intergenic	3.38401	0.376425	0.786698
T352211	chr8	-	intergenic	3.37638	0.389903	0.794147
T068160	chr11	-	intron sense-overlapping	3.31837	0.399134	0.797205
ENST00000529215	chr11	+	natural antisense	3.31612	0.292943	0.753573
T035026	chr1	-	bidirectional	3.30783	0.310624	0.76282
GSE61474_TCONS_00115539	chr15	-	intergenic	3.29869	0.451417	0.816842
NR_026815	chr22	+	intergenic	3.29432	0.374188	0.786291
T117111	chr15	+	intergenic	3.28262	0.0247212	0.383422
T113545	chr15	+	intergenic	3.27581	0.0240707	0.380963
T297706	chr6	-	natural antisense	3.2662	0.412274	0.802826
ENST00000561559	chr2	-	bidirectional	3.26024	0.0334158	0.410626
T193867	chr2	-	intergenic	3.22756	0.336781	0.773688
T020633	chr1	-	bidirectional	3.21677	0.291598	0.753316
ENST00000517495	chr8	-	intron sense-overlapping	3.20412	0.402383	0.797775
TCONS_l2_00030932	chrY	-	intergenic	3.19491	0.131524	0.624171
T344492	chr8	-	natural antisense	3.18702	0.398246	0.796929
T372814	chrX	+	intergenic	3.18061	0.232638	0.715799
ENST00000548900	chr12	-	natural antisense	3.16723	0.141621	0.631568
ENST00000420865	chrX	+	intergenic	3.16616	0.343858	0.778635
T019914	chr1	-	intron sense-overlapping	3.16321	0.354999	0.781433
ENST00000454980	chr21	+	natural antisense	3.16035	0.387683	0.793292
T319326	chr7	+	intergenic	3.13774	0.425387	0.807257
uc003xel.1	chr8	+	intergenic	3.11987	0.128669	0.618865
uc004dwg.1	chrX	+	intergenic	3.11466	0.0424989	0.435145
TCONS_00019646	chr11	-	bidirectional	3.11106	0.523496	0.841627
TCONS_00021289	chr12	-	intronic antisense	3.10639	0.0801162	0.537499
T049289	chr10	-	intergenic	3.10619	0.238026	0.720858
T051081	chr10	-	intergenic	3.10566	0.116998	0.599137
T301537	chr6	+	intronic antisense	3.10565	0.189454	0.678937
T045989	chr10	+	intergenic	3.07262	0.160571	0.649121
T308500	chr6	+	intergenic	3.06884	0.368871	0.784757
uc.274+	chr9	+	intron sense-overlapping	3.06084	0.532844	0.843614
T003452	chr1	+	intergenic	3.05109	0.368822	0.784757
T114445	chr15	-	intronic antisense	3.0455	0.272631	0.742091
TCONS_00001640	chr1	-	intergenic	3.04078	0.00343346	0.231823
ENST00000608161	chr4	+	intergenic	3.03525	0.000580981	0.137509
ENST00000435992	chr20	-	natural antisense	3.02265	0.324158	0.766709
ENST00000432554	chr10	-	natural antisense	3.02119	0.124876	0.613771
uc.182-	chr5	-	intronic antisense	3.02044	0.285224	0.749152
ENST00000430859	chr7	+	bidirectional	3.00739	0.0525638	0.469608
ENST00000513041	chr5	+	intergenic	3.0055	0.0103897	0.303177
NR_002712	chr2	-	intergenic	2.99709	0.374	0.786291
ENST00000564771	chr1	-	intergenic	2.99454	0.281187	0.747276
T008095	chr1	+	intergenic	2.99023	0.103896	0.577802
uc001szi.3	chr12	-	intergenic	2.99015	0.00971843	0.29987
NR_024251	chr3	+	natural antisense	2.98786	0.316943	0.764185
T274885	chr4	+	intronic antisense	2.98435	0.324686	0.767015
T190042	chr2	-	intergenic	2.98429	0.594474	0.868132
NR_003191	chr9	-	intergenic	2.95251	0.0272077	0.389797
uc.289+	chr10	+	intron sense-overlapping	2.94936	0.164984	0.65546
ENST00000561915	chr2	-	intergenic	2.94812	0.184795	0.675885
T117110	chr15	+	intergenic	2.94711	0.0279412	0.393145
TCONS_00022868	chr14	-	intergenic	2.94513	0.0232188	0.378054
uc.196+	chr6	+	intergenic	2.94387	0.187327	0.678106
NR_110847	chr17	+	bidirectional	2.93353	0.469949	0.822043
T279556	chr5	+	intergenic	2.92401	0.316598	0.763996
uc004bos.3	chr9	+	intronic antisense	2.92328	0.104017	0.577802
T182649	chr2	+	intergenic	2.92139	0.199249	0.690042
T371471	chrX	+	intergenic	2.91115	0.328672	0.768916
uc022beq.1	chr9	+	intergenic	2.90503	0.11162	0.590137
T064932	chr11	-	intergenic	2.8937	0.251776	0.729302
ENST00000562848	chr12	+	intron sense-overlapping	2.88345	0.257397	0.730642
NR_033369	chr20	+	intergenic	2.87795	0.377653	0.787389
ENST00000520085	chr5	-	intergenic	2.86866	0.189907	0.679342
NR_024151	chr1	+	intron sense-overlapping	2.84854	0.296932	0.756059
T221263	chr20	-	intergenic	2.8415	0.0426301	0.435659
T165585	chr19	+	intergenic	2.82872	0.178503	0.669661
NR_033557	chr6	-	intergenic	2.80607	0.276408	0.744159
T281578	chr5	+	intergenic	2.80244	0.268722	0.740291
uc.436-	chr18	-	exon sense-overlapping	2.79977	0.361992	0.783675
ENST00000437898	chr1	+	intronic antisense	2.79733	0.270294	0.740622
T196660	chr2	-	intergenic	2.78862	0.257049	0.730642
T344279	chr8	+	intergenic	2.78655	0.40536	0.799704
ENST00000505498	chr4	-	intronic antisense	2.77805	0.32132	0.766279
TCONS_00024609	chr16	-	intergenic	2.76164	0.00134472	0.171767
uc.324-	chr11	-	exon sense-overlapping	2.75848	0.301422	0.757344
ENST00000454205	chr20	-	intronic antisense	2.74714	0.351751	0.781329
T146014	chr17	+	intergenic	2.73887	0.238945	0.721163
ENST00000466692	chr4	-	intergenic	2.72314	0.00886112	0.291069
T351258	chr8	-	intergenic	2.71861	0.0444125	0.441049
ENST00000569859	chr16	+	intergenic	2.71303	0.282533	0.748441
ENST00000427030	chr7	-	intergenic	2.71285	0.481346	0.825936
ENST00000610052	chr9	+	intron sense-overlapping	2.70983	0.0848357	0.544297
ENST00000430545	chr9	+	intergenic	2.70748	0.205309	0.693923
uc002sag.3	chr2	-	intron sense-overlapping	2.69612	0.307396	0.761789
TCONS_00000959	chr1	+	intergenic	2.69337	0.0783074	0.53634
T023530	chr1	+	intergenic	2.6898	0.0213748	0.372425
T202044	chr2	+	intergenic	2.68726	0.0013006	0.170882
T211003	chr2	-	intergenic	2.68658	0.116614	0.598169
ENST00000569279	chr17	+	intergenic	2.66574	0.0541875	0.473812
ENST00000602944	chr11	-	natural antisense	2.66344	0.40514	0.799545
TCONS_00018398	chr10	-	intergenic	2.6603	0.174123	0.665744
T022590	chr1	-	natural antisense	2.6547	0.394154	0.795993
NR_120646	chr10	-	intronic antisense	2.65232	0.0510027	0.464469
T360452	chr9	+	intergenic	2.65216	0.382725	0.789861
T328297	chr7	-	intergenic	2.65183	0.416425	0.803372
TCONS_00005825	chr3	-	bidirectional	2.65001	0.355567	0.781609
ENST00000535817	chr11	+	intronic antisense	2.646	0.321991	0.766279
T146349	chr17	+	intergenic	2.63575	0.22517	0.708638
T012270	chr1	-	natural antisense	2.61877	0.0128324	0.322834
T359510	chr9	+	intergenic	2.60851	0.00727953	0.277428
ENST00000567865	chr15	+	intron sense-overlapping	2.60389	0.49486	0.83068
T103904	chr14	-	intergenic	2.59322	0.339917	0.775428
T314335	chr6	-	intronic antisense	2.58007	0.284437	0.748876
NR_038459	chr6	-	exon sense-overlapping	2.57771	0.113019	0.591304
ENST00000605056	chr2	+	intergenic	2.57768	0.0787343	0.53634
NR_036487	chr13	+	intronic antisense	2.57415	0.00515416	0.247952
NR_038966	chr7	+	intronic antisense	2.56896	0.0442891	0.440547
ENST00000560380	chr15	-	natural antisense	2.56722	0.518342	0.83916
uc001zeg.2	chr15	+	natural antisense	2.54936	0.0388685	0.425622
T107161	chr14	-	natural antisense	2.54898	0.250374	0.729085
ENST00000606069	chr3	+	intergenic	2.54775	0.0154911	0.347837
T347138	chr8	-	intergenic	2.54045	0.349312	0.780693
NR_024387	chr15	-	intergenic	2.53329	0.398282	0.796929
NR_051989	chr8	+	intergenic	2.53308	0.289419	0.751966
T334018	chr7	-	intergenic	2.52955	0.104384	0.578023
ENST00000523090	chr8	-	intergenic	2.52921	0.299388	0.757344
NR_102708	chr11	-	intergenic	2.52734	0.210678	0.697926
TCONS_00028013	chr20	-	intergenic	2.52253	0.23824	0.720882
GSE61474_TCONS_00345750	chrX	-	bidirectional	2.5101	0.497366	0.831993
T308953	chr6	-	intergenic	2.48777	0.134334	0.62528
uc002stn.1	chr2	+	intergenic	2.48136	0.131767	0.624171
NR_130918	chr8	-	intergenic	2.47655	0.0265615	0.388079
T035897	chr10	+	bidirectional	2.46802	0.0961348	0.564377
uc002ubv.4	chr2	-	intronic antisense	2.46636	2.56629e-05	0.0443404
ENST00000512366	chr4	-	natural antisense	2.46482	0.00500253	0.245535
T145773	chr17	-	intronic antisense	2.45966	0.336927	0.773817
T090947	chr13	-	intergenic	2.45409	0.00208181	0.20374
TCONS_00003838	chr2	+	intergenic	2.44225	0.275242	0.743605
uc002stj.1	chr2	-	intergenic	2.44107	0.444917	0.814708
T092290	chr13	+	intergenic	2.4313	0.443675	0.813868
T325356	chr7	+	intergenic	2.42548	0.17921	0.669661
ENST00000422178	chr2	+	intergenic	2.4193	0.0135042	0.330009
NR_046635	chr5	+	natural antisense	2.41222	0.0233528	0.378154
ENST00000567327	chr2	-	bidirectional	2.40956	0.254577	0.730087
uc.78-	chr2	-	intron sense-overlapping	2.40016	0.0252293	0.384197
NR_110537	chr22	+	intergenic	2.39988	0.102246	0.576173
T110293	chr14	-	intergenic	2.39691	0.0412407	0.432115
T013658	chr1	-	intergenic	2.39648	0.107598	0.584065
ENST00000555011	chr14	-	natural antisense	2.39025	0.257502	0.730642
NR_125826	chr8	-	intergenic	2.38832	0.401659	0.797625
NR_111004	chr21	+	intergenic	2.37986	0.0129298	0.323471
T356967	chr9	-	intergenic	2.37448	0.208131	0.696492
NR_120458	chr12	-	intergenic	2.36941	0.383271	0.790316
ENST00000596330	chr19	+	intron sense-overlapping	2.3691	0.0817767	0.537957
NR_109960	chr16	-	natural antisense	2.36656	0.143557	0.63296
NR_131157	chr20	+	natural antisense	2.36561	0.302529	0.757769
ENST00000564240	chr19	-	intergenic	2.36376	0.428224	0.807782
NR_002570	chr22	-	exon sense-overlapping	2.36289	0.458634	0.819097
M18205	chr14	+	intergenic	2.35756	0.00739771	0.277428
TCONS_00007979	chr4	+	intergenic	2.35585	0.463394	0.820251
T311344	chr6	-	intergenic	2.35343	0.511473	0.836837
TCONS_00006916	chr3	+	natural antisense	2.34881	0.245041	0.726029
ENST00000435915	chr9	+	intronic antisense	2.34511	0.0303742	0.404164
T109860	chr14	-	intergenic	2.33529	0.00229169	0.211742
uc031qvy.1	chr16	+	intergenic	2.33316	0.0257323	0.384499
T072305	chr12	+	intergenic	2.32947	0.322668	0.766331
T092192	chr13	+	intergenic	2.32294	0.224056	0.707721
ENST00000574021	chr17	-	intron sense-overlapping	2.31273	0.58081	0.863151
TCONS_00029073	chr21	-	intergenic	2.3081	0.30993	0.762461
T278075	chr5	-	intergenic	2.30408	0.312137	0.763489
T130795	chr16	-	natural antisense	2.30278	0.134507	0.62528
T054416	chr11	+	intergenic	2.30055	0.00970275	0.29987
T184544	chr2	-	intergenic	2.29478	0.143594	0.63296
ENST00000605955	chr8	+	natural antisense	2.29169	0.398553	0.796929
TCONS_00005168	chr2	-	bidirectional	2.28524	0.134378	0.62528
TCONS_00021922	chr13	+	intergenic	2.28109	0.0056603	0.254684
ENST00000525429	chr11	-	intergenic	2.2794	0.361697	0.783392
NR_026679	chr9	-	intergenic	2.27472	0.448406	0.815705
TCONS_00015015	chr8	-	intergenic	2.27398	0.257642	0.730642
T036793	chr10	+	natural antisense	2.27323	0.0184546	0.356829
T081095	chr12	+	intergenic	2.27207	0.2187	0.701868
NR_040060	chr15	+	bidirectional	2.26414	0.362453	0.78425
NR_108049	chr8	-	intergenic	2.25786	0.395115	0.795993
T161966	chr18	-	natural antisense	2.25785	0.0162393	0.351063
NR_027790	chr21	+	intergenic	2.2564	0.0115972	0.315057
T262426	chr4	-	intergenic	2.23641	0.239154	0.721261
uc003fdu.3	chr3	+	intergenic	2.2354	0.112077	0.591029
T039750	chr10	+	intergenic	2.23532	0.357754	0.782489
T337018	chr7	-	intronic antisense	2.23102	0.0389148	0.425622
T201955	chr2	+	natural antisense	2.22919	0.269029	0.740291
ENST00000415589	chr5	-	natural antisense	2.22585	0.582538	0.863437
GSE61474_TCONS_00181667	chr2	+	intergenic	2.22166	0.285735	0.749152
ENST00000425192	chr2	-	natural antisense	2.22098	0.583286	0.864027
T223636	chr21	-	intergenic	2.21999	0.355233	0.781433
ENST00000399966	chrX	-	intergenic	2.21566	0.110708	0.58959
T319499	chr7	+	intronic antisense	2.21273	0.296561	0.755875
TCONS_00011979	chr6	+	intergenic	2.20591	0.485408	0.828186
ENST00000456949	chr2	-	bidirectional	2.19968	0.0242465	0.381336
ENST00000563284	chr16	+	natural antisense	2.1994	0.184173	0.675314
NR_125758	chr14	-	bidirectional	2.19393	0.11872	0.602668
T249458	chr3	-	natural antisense	2.19109	0.291416	0.753316
ENST00000572349	chr17	-	bidirectional	2.19094	0.357202	0.782373
NR_103549	chr5	-	intergenic	2.18884	0.35903	0.782599
NR_120476	chr12	-	intergenic	2.18688	0.327855	0.768393
ENST00000597288	chr2	+	intergenic	2.18338	0.447224	0.815255
T161999	chr18	+	natural antisense	2.17889	0.189427	0.678937
ENST00000602471	chr5	-	intergenic	2.17595	0.177757	0.669175
ENST00000433071	chr21	+	bidirectional	2.17444	0.493506	0.830347
ENST00000475395	chr3	-	intronic antisense	2.17367	0.313715	0.763754
T155308	chr17	+	intergenic	2.17168	0.406817	0.800144
ENST00000526867	chr11	+	intronic antisense	2.16835	0.540151	0.846494
T175378	chr19	+	intergenic	2.16393	0.0262037	0.385974
T190708	chr2	+	intergenic	2.16303	0.0432256	0.436956
TCONS_00022070	chr13	-	intergenic	2.16169	0.239531	0.721893
uc.238-	chr8	-	intron sense-overlapping	2.16017	0.279839	0.746382
T119386	chr15	-	intergenic	2.15913	0.369079	0.784757
T206835	chr2	-	intergenic	2.14638	0.356235	0.78189
NR_028504	chr17	-	bidirectional	2.14442	0.358325	0.782499
ENST00000547009	chr12	-	intron sense-overlapping	2.13907	0.514118	0.838077
ENST00000432108	chr10	-	intergenic	2.13878	0.258346	0.731275
NR_024433	chr15	+	intergenic	2.13008	0.196392	0.685954
ENST00000555383	chr14	+	intron sense-overlapping	2.13005	0.12741	0.616445
T069627	chr11	+	intergenic	2.12989	0.0504734	0.463708
ENST00000446024	chr7	+	intergenic	2.12497	0.286428	0.749152
ENST00000409819	chr2	-	intronic antisense	2.12344	0.166699	0.658228
ENST00000417481	chr2	+	natural antisense	2.12249	0.179134	0.669661
ENST00000536112	chr12	-	intergenic	2.12081	0.21651	0.7011
T004635	chr1	-	intergenic	2.12031	0.088713	0.551163
NR_023916	chr1	+	intron sense-overlapping	2.11995	0.5379	0.84545
T246626	chr3	-	intergenic	2.11892	0.0274434	0.39155
T235786	chr22	-	intronic antisense	2.1164	0.18364	0.67409
ENST00000427686	chrX	+	intergenic	2.11349	0.056658	0.484779
T163834	chr18	-	intergenic	2.10864	0.329102	0.769031
T172710	chr19	+	intergenic	2.10585	0.310758	0.76282
NR_036652	chr15	+	intergenic	2.10573	0.214252	0.69906
ENST00000451264	chr7	-	natural antisense	2.10155	0.0201071	0.364503
T190091	chr2	+	natural antisense	2.09968	0.360507	0.783127
ENST00000588634	chr19	+	intronic antisense	2.09747	0.349385	0.780693
T062271	chr11	+	bidirectional	2.08914	0.205759	0.694239
uc002vvv.3	chr2	+	intron sense-overlapping	2.0884	0.0207286	0.368831
TCONS_00013378	chr7	+	intergenic	2.08753	0.0961643	0.564377
NR_121644	chr4	+	intergenic	2.08416	0.512898	0.837473
T161086	chr18	-	intergenic	2.08403	0.0436486	0.43821
T323015	chr7	+	intergenic	2.08334	0.257012	0.730642
ENST00000522189	chr5	+	intergenic	2.08186	0.021135	0.371277
T027188	chr1	-	intergenic	2.07888	0.356969	0.782258
T008148	chr1	-	intergenic	2.07572	0.431244	0.808995
NR_046871	chr13	+	intergenic	2.07212	0.0319051	0.407848
NR_024467	chr10	-	intronic antisense	2.06952	0.487447	0.828775
T328202	chr7	+	intergenic	2.06904	0.5765	0.861882
T332270	chr7	-	intergenic	2.06726	0.0955253	0.563799
TCONS_00016012	chr9	+	intergenic	2.06304	0.399869	0.797479
uc.134-	chr3	-	intronic antisense	2.06065	0.469051	0.821681
NR_111952	chr1	-	intronic antisense	2.05966	0.418384	0.804153
ENST00000433761	chr6	+	intergenic	2.05556	0.467387	0.821448
GSE61474_TCONS_00075345	chr12	+	intergenic	2.05424	0.555429	0.852737
T004538	chr1	+	intergenic	2.05309	0.0304833	0.404468
NR_125942	chr1	+	intergenic	2.05264	0.0866059	0.548343
T112314	chr15	-	intergenic	2.05139	0.10423	0.57795
T253612	chr3	+	intergenic	2.05104	0.254465	0.730087
ENST00000561591	chr16	-	intergenic	2.04904	0.335169	0.772459
T324412	chr7	-	natural antisense	2.04551	0.144377	0.633196
T114630	chr15	+	intronic antisense	2.04298	0.11554	0.595557
ENST00000553791	chr14	+	intergenic	2.0429	0.326592	0.767412
T070597	chr11	-	intergenic	2.04182	0.386888	0.792783
TCONS_00022315	chr13	-	intronic antisense	2.0373	0.0352465	0.416341
T219051	chr20	+	intergenic	2.03533	0.287364	0.749789
ENST00000555257	chr14	+	natural antisense	2.03481	0.275138	0.743605
uc.332-	chr11	-	intergenic	2.03429	0.0407473	0.431128
ENST00000531948	chr8	-	intergenic	2.02849	0.414936	0.803182
uc009whu.1	chr1	+	intergenic	2.02814	0.515171	0.838571
T040181	chr10	-	intergenic	2.02226	0.207517	0.695939
ENST00000609736	chr22	+	intron sense-overlapping	2.02087	1.70294e-05	0.0420335
ENST00000412896	chr2	-	intronic antisense	2.01831	0.129715	0.621262
NR_045211	chr9	-	intergenic	2.01608	0.0323451	0.40844
T066362	chr11	+	natural antisense	2.01545	0.0912746	0.556615
ENST00000428954	chr20	-	intergenic	2.01312	0.37252	0.786291
T273203	chr4	-	intergenic	2.00846	0.46974	0.821891
T038306	chr10	+	intergenic	2.00744	0.446839	0.815255
T106053	chr14	-	intergenic	2.00707	0.0687073	0.517454
ENST00000548457	chr12	+	intergenic	2.00665	0.171065	0.662701
TCONS_00026612	chr18	+	intergenic	2.00421	0.00482478	0.244553
T317650	chr7	-	intergenic	1.99702	0.232672	0.715799
T044846	chr10	+	intergenic	1.9923	0.0441043	0.43972
ENST00000582668	chr17	+	intronic antisense	1.98823	0.335431	0.772743
T346481	chr8	-	natural antisense	1.98665	0.517907	0.83916
ENST00000550290	chr12	+	natural antisense	1.98415	0.586314	0.865568
T347714	chr8	+	intergenic	1.97763	0.477476	0.824076
GSE61474_TCONS_00077032	chr12	-	intergenic	1.97663	0.158942	0.647658
NR_046289	chr16	-	natural antisense	1.974	0.000328933	0.109752
NR_033801	chr12	-	intergenic	1.9723	0.115079	0.594965
T383095	chrY	-	intergenic	1.96904	0.00436648	0.236268
T268115	chr4	+	intergenic	1.96763	0.257487	0.730642
NR_110861	chr17	-	intronic antisense	1.96686	0.198778	0.689646
T203141	chr2	-	intergenic	1.96399	0.263288	0.736098
ENST00000455416	chr2	-	bidirectional	1.96372	0.147329	0.634599
T254748	chr3	+	intergenic	1.9621	0.468406	0.821549
NR_110078	chr1	-	intronic antisense	1.96133	0.000221194	0.100573
ENST00000564248	chr6	-	intergenic	1.95952	0.00423317	0.234765
T070893	chr11	-	bidirectional	1.95644	0.000510758	0.134895
TCONS_00028465	chr20	-	intergenic	1.9537	0.00348582	0.231823
ENST00000566366	chr1	+	bidirectional	1.95252	0.0169269	0.351242
NR_033972	chr11	-	intergenic	1.95123	0.0357664	0.416611
ENST00000608477	chr7	-	intergenic	1.94929	0.516309	0.838577
NR_125747	chr13	-	intergenic	1.94695	0.000320671	0.109752
T129271	chr16	+	intergenic	1.9454	0.0225645	0.376323
ENST00000605329	chr12	-	bidirectional	1.9424	0.286198	0.749152
T356312	chr9	+	intergenic	1.94186	0.287179	0.749789
ENST00000569293	chr2	+	intergenic	1.94174	0.115042	0.594965
ENST00000535720	chr12	-	natural antisense	1.93898	0.141737	0.631568
T058660	chr11	+	intergenic	1.93864	0.000480709	0.131836
uc002hlt.1	chr17	-	intron sense-overlapping	1.93603	0.208595	0.6966
NR_003186	chr7	+	intergenic	1.93519	0.162313	0.6521
T164244	chr18	-	intergenic	1.93414	0.268542	0.740291
TCONS_00010176	chr5	+	intergenic	1.9333	0.131114	0.623403
ENST00000579003	chr17	-	intergenic	1.93254	0.12161	0.608894
T264577	chr4	+	intergenic	1.93012	0.363433	0.78425
T145690	chr17	+	intergenic	1.92966	0.0714112	0.523616
TCONS_00029159	chr21	-	intergenic	1.92881	0.170143	0.661974
ENST00000567540	chr2	-	intergenic	1.92531	0.0906739	0.554499
TCONS_00016123	chr9	+	intergenic	1.92504	0.000815177	0.150305
NR_045407	chr1	-	natural antisense	1.9249	0.622794	0.875883
T161868	chr18	+	intergenic	1.92424	0.290719	0.753306
ENST00000598137	chr19	+	intergenic	1.9233	0.155589	0.643725
uc001ejn.1	chr1	-	intergenic	1.92292	0.0750283	0.531547
T108436	chr14	+	intergenic	1.92267	0.0311554	0.404468
T216169	chr20	+	intronic antisense	1.92256	0.372645	0.786291
T074169	chr12	+	intergenic	1.91649	0.0181733	0.356829
ENST00000450520	chr9	-	intergenic	1.91378	0.132213	0.624171
ENST00000596786	chr19	-	natural antisense	1.91209	0.38389	0.790755
T050749	chr10	+	intergenic	1.91185	0.0693566	0.518366
ENST00000510034	chr4	+	intergenic	1.91133	0.176785	0.66801
T050771	chr10	-	intergenic	1.90826	0.360561	0.783127
TCONS_00020651	chr12	+	intergenic	1.90769	0.301311	0.757344
T284419	chr5	-	intergenic	1.9052	0.351918	0.781329
ENST00000451733	chr10	+	natural antisense	1.90432	0.0234263	0.378988
ENST00000433507	chr2	+	intronic antisense	1.90402	0.00338165	0.231823
T067764	chr11	-	intergenic	1.90371	0.0508589	0.464397
TCONS_00007354	chr3	-	bidirectional	1.90344	0.208858	0.696921
ENST00000566144	chr16	-	intronic antisense	1.90175	0.0889668	0.55155
TCONS_00003103	chr2	+	intergenic	1.89982	0.0588567	0.489818
T278891	chr5	+	intergenic	1.89889	0.216935	0.701182
T162991	chr18	+	intergenic	1.89596	0.205574	0.694239
T201232	chr2	-	intergenic	1.89578	0.488799	0.829003
ENST00000520760	chr8	-	intron sense-overlapping	1.89497	0.441109	0.813182
T021036	chr1	-	intergenic	1.89272	0.519	0.839161
uc001pen.1	chr11	-	natural antisense	1.89228	0.0665928	0.51268
T013218	chr1	+	intergenic	1.89174	0.0400885	0.429822
T364433	chr9	+	intergenic	1.88519	0.44091	0.813165
T267262	chr4	+	intergenic	1.88363	0.101875	0.576139
T223639	chr21	+	intergenic	1.88267	0.0986502	0.569474
ENST00000592638	chr18	-	bidirectional	1.882	0.108894	0.586912
T030141	chr1	+	natural antisense	1.88123	0.00489966	0.244553
TCONS_00012035	chr6	-	intergenic	1.88081	0.129336	0.620054
T114520	chr15	+	intergenic	1.8804	0.132665	0.624913
T252351	chr3	+	intergenic	1.88008	0.237463	0.720233
T149370	chr17	-	intronic antisense	1.8779	0.655205	0.891458
T253564	chr3	-	intronic antisense	1.8753	0.156688	0.644706
T060764	chr11	-	bidirectional	1.87369	0.210561	0.697926
NR_131203	chr19	+	intronic antisense	1.87369	0.325689	0.767084
T098984	chr13	-	intergenic	1.87326	0.23216	0.715331
GSE61474_TCONS_00223026	chr22	-	intergenic	1.87148	0.0032346	0.229047
uc.4+	chr1	+	intronic antisense	1.87124	0.0561024	0.482761
ENST00000605570	chr2	-	intergenic	1.86924	0.0525455	0.469608
ENST00000430540	chr1	+	intergenic	1.86868	0.257534	0.730642
ENST00000416242	chr9	-	intergenic	1.86695	0.339561	0.775284
ENST00000457725	chr11	-	intergenic	1.86512	0.444987	0.814708
T171437	chr19	-	bidirectional	1.86499	0.465653	0.821095
TCONS_00016575	chr9	+	bidirectional	1.86447	0.0516991	0.467273
ENST00000445707	chr3	+	intergenic	1.86431	0.491603	0.830335
GSE61474_TCONS_00005236	chr1	+	intergenic	1.86282	0.0276612	0.393111
T034536	chr1	+	intergenic	1.86115	0.297275	0.756193
T185668	chr2	+	intronic antisense	1.85615	0.203134	0.692886
ENST00000608204	chr4	+	intergenic	1.85504	0.0471777	0.453357
T362063	chr9	+	natural antisense	1.85424	0.293832	0.753573
ENST00000418001	chr2	-	intergenic	1.85352	0.567675	0.858043
T323391	chr7	-	intergenic	1.85339	0.0679428	0.515461
T117984	chr15	-	bidirectional	1.85169	0.189563	0.678981
ENST00000610087	chr18	+	intron sense-overlapping	1.84951	0.300549	0.757344
ENST00000425358	chr7	+	bidirectional	1.84674	0.110317	0.588231
T324884	chr7	-	intergenic	1.84409	0.00767681	0.281171
T096964	chr13	-	intergenic	1.84404	0.150386	0.639364
uc031rna.1	chr19	+	intronic antisense	1.84399	0.0810016	0.537499
TCONS_00022119	chr13	-	intergenic	1.84369	0.452262	0.816842
T375909	chrX	+	intergenic	1.84269	0.0306323	0.404468
T352839	chr8	-	intergenic	1.84135	0.188388	0.678115
ENST00000445300	chr1	+	bidirectional	1.84108	0.124778	0.613771
ENST00000444188	chr6	+	intronic antisense	1.84065	0.0218118	0.374167
NR_120648	chr10	-	intronic antisense	1.83971	0.0740515	0.531349
TCONS_00013495	chr7	+	intergenic	1.838	0.224882	0.70813
ENST00000608405	chr21	+	natural antisense	1.83764	0.00488378	0.244553
NR_037595	chr4	-	natural antisense	1.83672	0.235738	0.719133
uc.318+	chr10	+	intronic antisense	1.83529	0.0839375	0.541348
his-1_RNA_dna	chr2	+	intergenic	1.83432	0.125919	0.614358
T288428	chr5	-	intergenic	1.83178	0.330739	0.770741
ENST00000425587	chr9	+	intergenic	1.8298	0.0228103	0.378054
NR_126160	chr17	+	intergenic	1.82852	0.180565	0.670909
ENST00000556926	chr14	+	intronic antisense	1.82718	0.0899531	0.553188
T062696	chr11	+	intergenic	1.82503	0.274989	0.743605
T251120	chr3	+	intergenic	1.82168	0.132177	0.624171
ENST00000589451	chr17	-	intergenic	1.82105	0.432021	0.809266
NR_037862	chr2	+	exon sense-overlapping	1.81997	0.0349742	0.415887
ENST00000424487	chr1	+	intergenic	1.81877	0.0781857	0.53634
NR_026878	chr1	-	intergenic	1.81846	0.270526	0.740833
TCONS_00008508	chr4	-	bidirectional	1.81721	0.0159085	0.349887
T309842	chr6	-	intergenic	1.8165	0.0186758	0.357738
T078587	chr12	+	bidirectional	1.81493	0.40259	0.797975
NR_046368	chr5	-	intergenic	1.81329	0.166771	0.658228
ENST00000449749	chr11	-	intergenic	1.81215	0.117493	0.599957
T201870	chr2	-	intergenic	1.81083	0.0719053	0.524875
TCONS_00029068	chr21	-	intergenic	1.81074	0.171643	0.663306
NR_038329	chr21	-	intergenic	1.81073	0.0863288	0.547975
TCONS_00027174	chr19	-	intergenic	1.80934	0.451217	0.816842
ENST00000542022	chr11	+	intronic antisense	1.80783	0.0997634	0.570438
NR_026813	chr15	-	intron sense-overlapping	1.80528	0.054424	0.475235
T005322	chr1	-	intergenic	1.80474	0.326242	0.767412
T252882	chr3	+	intergenic	1.80329	0.148328	0.635302
NR_026939	chr10	+	bidirectional	1.80235	0.204556	0.693072
ENST00000577557	chr17	+	intergenic	1.80142	0.00415475	0.234267
NR_040079	chr10	+	intergenic	1.801	0.0793484	0.537499
T210342	chr2	+	intergenic	1.80029	0.581472	0.863339
uc001qtw.1	chr12	-	bidirectional	1.7981	0.04097	0.431898
T377551	chrX	+	intergenic	1.79604	0.0309901	0.404468
ENST00000545709	chr12	+	intron sense-overlapping	1.79354	0.031101	0.404468
T316885	chr7	-	intergenic	1.79294	0.00247869	0.215377
ENST00000587434	chr17	+	natural antisense	1.7911	0.136871	0.627871
TCONS_00004266	chr2	-	intergenic	1.79053	0.0294171	0.398642
NR_028288	chr14	+	intergenic	1.79031	0.277153	0.744967
ENST00000505348	chr5	+	intergenic	1.79011	0.506663	0.835893
ENST00000517898	chr8	+	bidirectional	1.78711	0.0472098	0.453413
T308502	chr6	+	intergenic	1.78678	0.178802	0.669661
NR_130917	chr8	-	intergenic	1.78584	0.018504	0.356829
T362188	chr9	-	intergenic	1.78462	0.0900049	0.553221
T233474	chr22	-	intergenic	1.78301	0.0653746	0.508325
uc.224+	chr7	+	intron sense-overlapping	1.78295	0.00150874	0.17729
T345300	chr8	-	intronic antisense	1.78233	0.0262729	0.38609
TCONS_00018197	chr10	+	intergenic	1.78189	0.173478	0.665117
T264567	chr4	+	intergenic	1.78139	0.212323	0.69899
NR_024411	chr10	-	intergenic	1.78112	0.21814	0.701457
T031975	chr1	-	natural antisense	1.77886	0.452214	0.816842
T308242	chr6	-	intergenic	1.77864	0.301139	0.757344
T351822	chr8	+	intergenic	1.77816	0.0112818	0.312886
T290969	chr5	-	intergenic	1.7764	0.188125	0.678115
T247862	chr3	+	intergenic	1.7762	0.00400539	0.233989
T206892	chr2	+	intronic antisense	1.77618	0.102014	0.576139
T199646	chr2	-	intergenic	1.77461	0.279232	0.746117
TCONS_00017204	chrX	+	bidirectional	1.77133	0.276328	0.744159
T341167	chr8	-	intergenic	1.76877	0.446542	0.815255
T292496	chr5	-	intergenic	1.76838	0.399316	0.797205
T183313	chr2	-	intergenic	1.76828	0.0146557	0.338532
TCONS_00000801	chr1	+	intergenic	1.76784	0.315064	0.763996
T314883	chr6	-	bidirectional	1.76744	0.314728	0.763996
ENST00000364742	chr12	-	intergenic	1.76609	0.660692	0.893275
uc003cmy.1	chr3	+	intergenic	1.76529	0.124787	0.613771
T240205	chr3	-	bidirectional	1.7644	0.0936552	0.563431
T245693	chr3	+	intergenic	1.76375	0.316574	0.763996
ENST00000451595	chr9	-	intronic antisense	1.76355	0.208296	0.696492
T065925	chr11	-	intergenic	1.76305	0.0501499	0.462956
TCONS_00008740	chr4	+	intergenic	1.76269	0.0200827	0.364492
uc002yli.1	chr21	+	intergenic	1.76221	0.0453424	0.44438
NR_111969	chr17	+	exon sense-overlapping	1.76055	0.313478	0.763552
T309462	chr6	-	intergenic	1.75895	0.256255	0.730642
ENST00000562027	chr16	+	natural antisense	1.75885	0.029881	0.400504
T275025	chr4	-	intergenic	1.75582	0.0240657	0.380963
ENST00000474979	chr3	+	intergenic	1.75382	0.549002	0.849391
ENST00000446360	chr1	-	intergenic	1.75056	0.00278852	0.221009
ENST00000517908	chr8	-	intronic antisense	1.75017	0.483652	0.827052
uc011abu.2	chr21	+	intergenic	1.75009	0.454989	0.817762
ENST00000523301	chr5	+	bidirectional	1.74935	0.42727	0.807257
TCONS_00023742	chr15	-	intergenic	1.74868	0.15579	0.643725
T282224	chr5	+	intergenic	1.74805	0.0201692	0.364503
ENST00000417930	chr2	+	intergenic	1.7459	0.037452	0.420193
ENST00000521490	chr8	-	intergenic	1.74424	0.00966144	0.29987
ENST00000608684	chr1	-	intronic antisense	1.74291	0.0427952	0.435965
ENST00000421411	chr2	+	intronic antisense	1.74236	0.0757687	0.533346
NR_130894	chr17	-	intronic antisense	1.74044	0.0279748	0.393145
ENST00000525855	chr11	-	intergenic	1.74017	0.31582	0.763996
T320481	chr7	+	natural antisense	1.73544	0.176547	0.66801
T031383	chr1	+	intergenic	1.73431	0.340692	0.775761
TCONS_00020729	chr12	-	intergenic	1.73393	0.032429	0.40844
T361704	chr9	-	intergenic	1.72978	0.0175194	0.354866
T360768	chr9	+	bidirectional	1.7289	0.213788	0.699058
NR_003187	chr7	-	intergenic	1.72881	0.447832	0.815588
TCONS_00025536	chr17	-	intergenic	1.728	0.193112	0.683146
ENST00000433310	chr21	-	intergenic	1.72692	0.368697	0.784757
T051055	chr10	-	intergenic	1.72655	0.285824	0.749152
ENST00000608028	chr3	-	intergenic	1.7242	0.0268186	0.388407
NR_110119	chr7	-	intronic antisense	1.72154	0.178811	0.669661
T358544	chr9	-	intergenic	1.72154	0.000562129	0.134895
ENST00000413564	chr10	+	intronic antisense	1.72089	0.043256	0.436956
NR_110278	chr2	+	intergenic	1.71906	0.0285936	0.394984
T024524	chr1	-	bidirectional	1.71903	0.041116	0.432115
T284116	chr5	-	intergenic	1.71794	0.0279158	0.393145
ENST00000607027	chr5	-	intergenic	1.71657	0.0908522	0.555251
T114190	chr15	+	intergenic	1.71639	0.0467279	0.451374
T263264	chr4	+	intergenic	1.71364	0.102019	0.576139
TCONS_00026160	chr17	-	intergenic	1.71338	0.465864	0.821095
T280048	chr5	-	intergenic	1.7129	0.00896313	0.293305
ENST00000602192	chr13	-	intronic antisense	1.71176	0.00188641	0.196639
ENST00000443034	chr1	-	intronic antisense	1.71155	0.144503	0.633196
T236752	chr3	+	intergenic	1.71132	0.366824	0.784757
TCONS_00000416	chr1	+	intergenic	1.71095	0.239583	0.721924
ENST00000602790	chr14	-	intergenic	1.71034	0.00147971	0.17729
uc.184-	chr5	-	natural antisense	1.71028	0.0161383	0.351063
ENST00000582915	chr17	-	natural antisense	1.70917	0.00526119	0.248369
ENST00000606362	chr20	+	bidirectional	1.70878	0.0135825	0.330533
T095640	chr13	-	intergenic	1.70845	0.280621	0.746779
T185268	chr2	+	intergenic	1.70672	0.104767	0.578143
T315233	chr6	+	intergenic	1.70621	0.607324	0.871755
ENST00000446589	chr10	+	intergenic	1.70275	0.371814	0.786291
ENST00000413801	chr1	+	natural antisense	1.70235	0.51217	0.837286
T195668	chr2	-	natural antisense	1.70198	0.0222522	0.374167
TCONS_00027327	chr19	-	intergenic	1.70108	0.113864	0.592931
ENST00000562555	chr17	+	intergenic	1.70106	0.274041	0.742959
T172604	chr19	+	intergenic	1.69955	0.0984675	0.569474
ENST00000563695	chr19	-	intergenic	1.69875	0.126773	0.615663
NR_126167	chr12	-	natural antisense	1.69863	0.0263218	0.38609
T278255	chr5	+	intergenic	1.69743	0.242916	0.724888
T105520	chr14	+	intergenic	1.6956	0.0419656	0.434967
uc001ykl.1	chr14	+	intron sense-overlapping	1.69469	0.528814	0.842555
T135516	chr16	-	bidirectional	1.69404	0.17436	0.66621
ENST00000581117	chr18	-	intronic antisense	1.69346	0.0410314	0.432018
NR_126397	chr16	-	intergenic	1.69316	0.398795	0.797157
uc021uqd.1	chr19	-	intronic antisense	1.69243	0.0877619	0.550708
ENST00000606642	chr1	-	intron sense-overlapping	1.69234	0.415693	0.803239
T198099	chr2	+	intergenic	1.69128	0.0271497	0.389797
T025569	chr1	+	intergenic	1.69116	0.0894588	0.552148
NR_037142	chr20	-	intergenic	1.68854	0.245092	0.726029
NR_038367	chr7	+	bidirectional	1.68812	0.125482	0.614188
ENST00000429903	chr21	+	intron sense-overlapping	1.68709	0.3035	0.758201
T324113	chr7	+	intergenic	1.68655	0.00869431	0.289608
ENST00000414505	chr6	-	intron sense-overlapping	1.68437	0.532289	0.843614
T192505	chr2	+	intergenic	1.6835	0.0367861	0.419337
ENST00000457775	chrX	+	natural antisense	1.68327	0.0765152	0.533937
ENST00000581750	chr18	+	intergenic	1.68308	0.002747	0.221009
T026852	chr1	+	intergenic	1.68278	0.224814	0.70813
TCONS_00008625	chr4	-	intergenic	1.68171	0.252934	0.73007
ENST00000569467	chr15	+	natural antisense	1.681	0.258615	0.731473
T037819	chr10	-	natural antisense	1.68047	0.191127	0.681242
uc001mqu.1	chr11	+	intron sense-overlapping	1.68036	0.0144963	0.337889
ENST00000523831	chr8	+	intergenic	1.67985	0.0190107	0.36135
T122486	chr15	+	intergenic	1.67921	0.364449	0.784342
T332803	chr7	-	intergenic	1.67685	0.0857145	0.546889
ENST00000533736	chr4	+	bidirectional	1.67613	0.0320517	0.408399
NR_102754	chr15	-	intergenic	1.67579	0.0996058	0.569971
ENST00000608131	chr3	+	intronic antisense	1.67533	0.136344	0.627709
GSE61474_TCONS_00272955	chr5	-	intergenic	1.67506	0.00656124	0.262419
ENST00000421692	chr6	-	bidirectional	1.67493	0.0120533	0.316655
ENST00000446590	chr2	-	intronic antisense	1.67307	0.498477	0.831993
T003467	chr1	-	intergenic	1.67291	0.0745855	0.531349
uc.162-	chr5	-	intergenic	1.67233	0.247743	0.726987
ENST00000593000	chrY	+	intergenic	1.67224	0.0115345	0.315057
ENST00000507483	chr4	+	intergenic	1.67174	0.41109	0.802756
NR_122113	chr22	-	intergenic	1.6717	0.681389	0.901661
T183554	chr2	-	intergenic	1.67125	0.208037	0.69649
T375839	chrX	-	intergenic	1.67038	0.497945	0.831993
ENST00000414796	chr2	-	intergenic	1.67035	0.147522	0.634599
T345208	chr8	-	intergenic	1.66967	0.111227	0.589912
NR_015353	chrX	-	intergenic	1.66838	0.630069	0.878461
T319108	chr7	-	intergenic	1.66835	0.0749701	0.531528
NR_120578	chr11	+	intergenic	1.66817	0.00649818	0.261902
T127680	chr16	-	intergenic	1.66668	0.0120115	0.316655
T167661	chr19	+	natural antisense	1.66587	0.0109676	0.309111
uc021thd.1	chr16	+	intergenic	1.66532	0.0880211	0.550708
T115191	chr15	-	intergenic	1.66506	0.38749	0.793292
T273036	chr4	+	intergenic	1.66462	0.587442	0.865801
ENST00000609924	chr18	-	bidirectional	1.66453	0.234179	0.717438
ENST00000573220	chr16	-	intergenic	1.66062	0.176873	0.668126
T073015	chr12	-	intergenic	1.65794	0.16489	0.655236
NR_033387	chr10	+	intronic antisense	1.6573	0.00103807	0.157332
T004817	chr1	-	intergenic	1.65716	0.00997672	0.30117
NR_045677	chr20	-	intergenic	1.65709	0.111275	0.589912
T120973	chr15	-	bidirectional	1.65686	0.227305	0.709902
T151507	chr17	-	intron sense-overlapping	1.6564	0.272752	0.742091
NR_110907	chr16	+	natural antisense	1.65606	0.307027	0.761311
ENST00000564772	chr22	-	intergenic	1.65575	0.0505538	0.463708
T053864	chr11	+	intronic antisense	1.6554	0.419733	0.804744
ENST00000609825	chr22	-	natural antisense	1.65463	0.114519	0.594737
T008791	chr1	-	intergenic	1.65457	0.00961946	0.299468
ENST00000595277	chr19	+	intron sense-overlapping	1.65358	0.136357	0.627709
T225414	chr21	-	intergenic	1.65336	0.142547	0.631568
ENST00000434541	chr7	-	intergenic	1.65288	0.275532	0.743944
GSE61474_TCONS_00032803	chr10	+	intergenic	1.65235	0.153041	0.641674
T053310	chr11	-	intronic antisense	1.65213	0.191515	0.681748
T208789	chr2	-	intergenic	1.65205	0.200543	0.69183
T081459	chr12	+	intergenic	1.65182	0.0101489	0.303157
T167158	chr19	-	intergenic	1.6514	0.213493	0.69899
NR_033839	chr11	-	intronic antisense	1.65012	0.138046	0.627871
T120603	chr15	-	natural antisense	1.64998	0.31241	0.763489
TCONS_00001692	chr1	-	intergenic	1.64997	0.114731	0.594907
ENST00000560499	chr7	-	intronic antisense	1.64873	0.523435	0.841627
ENST00000413989	chr2	+	intronic antisense	1.64853	0.046764	0.451374
T164479	chr18	+	intronic antisense	1.64834	3.40429e-05	0.0534721
T341036	chr8	-	intronic antisense	1.64833	0.245986	0.726029
ENST00000413820	chr2	-	natural antisense	1.64782	0.00736064	0.277428
T071423	chr12	-	intergenic	1.64778	0.0513874	0.466539
T215414	chr20	+	intergenic	1.64775	0.207693	0.696187
T136009	chr16	+	bidirectional	1.64712	0.0759124	0.533346
NR_102756	chr15	+	intergenic	1.64702	0.00402839	0.233989
ENST00000419814	chr1	+	intron sense-overlapping	1.64695	0.544628	0.847261
ENST00000609247	chr1	+	natural antisense	1.64674	0.0424736	0.435145
T312759	chr6	+	intergenic	1.646	0.0825247	0.539606
ENST00000523422	chr8	-	intronic antisense	1.64561	0.0786021	0.53634
T005760	chr1	+	intergenic	1.6455	0.232749	0.715799
ENST00000604818	chr2	+	bidirectional	1.64499	0.0533693	0.471915
NR_026932	chr10	-	bidirectional	1.64391	0.241717	0.723111
ENST00000442292	chr1	-	intergenic	1.64381	0.0783192	0.53634
NR_015395	chr2	-	intergenic	1.64373	0.0816665	0.537742
T313104	chr6	+	intergenic	1.64309	0.0242777	0.381336
T009120	chr1	+	natural antisense	1.6424	0.563829	0.856102
NR_110135	chr3	-	intergenic	1.642	0.000442586	0.131836
T047699	chr10	+	intronic antisense	1.63983	0.15114	0.64008
T109873	chr14	+	intergenic	1.63936	0.114427	0.594608
ENST00000567795	chr16	-	intron sense-overlapping	1.63934	0.144855	0.633196
TCONS_00018405	chr10	-	intergenic	1.63853	0.161873	0.651741
ENST00000609399	chr10	-	bidirectional	1.63669	0.00500401	0.245535
T247070	chr3	-	natural antisense	1.63666	0.0526112	0.469608
T300710	chr6	-	intergenic	1.63483	0.042062	0.434967
ENST00000561794	chr14	+	intergenic	1.63418	0.286694	0.749282
T259302	chr4	+	intronic antisense	1.63414	0.253555	0.730087
T280038	chr5	+	intergenic	1.63231	0.467141	0.821448
ENST00000523002	chr8	+	intergenic	1.63121	0.241512	0.723111
T108737	chr14	-	intergenic	1.63106	0.0355032	0.416611
T153765	chr17	-	intergenic	1.631	0.127168	0.616432
T276162	chr4	+	intergenic	1.6306	0.0520993	0.468087
ENST00000404689	chr6	-	intergenic	1.63052	0.292674	0.753573
ENST00000482985	chr10	+	intergenic	1.62979	0.267881	0.740291
NR_123731	chr1	+	intronic antisense	1.62942	0.185551	0.676645
T155855	chr17	-	intronic antisense	1.62767	0.0405296	0.431128
TCONS_00008781	chr4	+	intergenic	1.6274	0.0140114	0.333814
NR_026805	chr6	+	bidirectional	1.62714	0.00594649	0.258517
T163910	chr18	+	intergenic	1.62536	0.142874	0.631577
T291855	chr5	+	intergenic	1.62535	0.177995	0.669436
ENST00000436042	chr7	-	intergenic	1.6249	0.0478826	0.454882
ENST00000595500	chr19	-	intron sense-overlapping	1.6248	0.093476	0.562941
NR_002711	chr7	-	intergenic	1.62472	0.231046	0.714263
T079789	chr12	+	intergenic	1.6241	0.0729388	0.52811
T168088	chr19	+	natural antisense	1.62377	0.0399185	0.428925
TCONS_00001833	chr1	-	intergenic	1.62375	0.169936	0.661891
NR_109981	chr7	-	intronic antisense	1.62373	0.309679	0.762461
T334319	chr7	-	intronic antisense	1.6234	0.127825	0.617436
TCONS_00019373	chr11	+	intergenic	1.62309	0.218344	0.701478
GSE61474_TCONS_00097731	chr14	+	intergenic	1.6227	0.249948	0.729085
T129950	chr16	-	natural antisense	1.62252	0.172116	0.663855
TCONS_00019601	chr11	-	intergenic	1.62235	0.37495	0.786347
NR_001278	chr19	+	intergenic	1.62165	0.0287275	0.394984
T286118	chr5	-	intron sense-overlapping	1.61984	0.0953939	0.563793
T198896	chr2	-	intergenic	1.6197	0.121415	0.608794
ENST00000522547	chr8	+	intron sense-overlapping	1.6188	0.137863	0.627871
TCONS_00018162	chr10	+	intron sense-overlapping	1.61843	0.246206	0.726187
ENST00000432081	chr1	+	intronic antisense	1.61734	0.0122549	0.318708
NR_104583	chr15	-	exon sense-overlapping	1.61717	0.2769	0.744451
TCONS_00028114	chr20	+	intergenic	1.61654	0.0365905	0.418843
ENST00000527997	chr11	+	intergenic	1.61604	0.225535	0.708766
T244821	chr3	-	intergenic	1.61573	0.155033	0.643439
T163589	chr18	+	intergenic	1.61571	0.0265712	0.388079
ENST00000561511	chr16	+	intergenic	1.6132	0.269725	0.740599
ENST00000609330	chr22	-	intergenic	1.61315	0.043908	0.439431
ENST00000530652	chr11	-	intronic antisense	1.61244	0.0123872	0.320399
ENST00000428335	chr2	-	intronic antisense	1.61223	0.00377241	0.231823
ENST00000457647	chr2	-	bidirectional	1.61044	0.074534	0.531349
T319637	chr7	+	intergenic	1.61042	0.257186	0.730642
NR_077244	chr1	-	intergenic	1.60929	0.208742	0.696749
ENST00000306009	chr9	+	intergenic	1.60885	0.100646	0.57297
NR_110591	chr12	-	intronic antisense	1.60861	0.322516	0.766316
ENST00000606645	chr1	+	intergenic	1.60719	0.0229526	0.378054
T044708	chr10	+	intergenic	1.60668	0.0346397	0.414477
ENST00000597550	chr19	+	intergenic	1.60668	0.209734	0.697699
NR_038974	chr21	-	intronic antisense	1.60611	0.194266	0.684231
T080894	chr12	+	intergenic	1.60562	0.199481	0.690432
T324691	chr7	+	intergenic	1.60334	0.167812	0.658969
TCONS_00018117	chr10	+	intergenic	1.60224	0.0869458	0.54947
T017100	chr1	+	intergenic	1.60182	0.522974	0.841335
T324155	chr7	-	intergenic	1.60075	0.0953108	0.563793
ENST00000608430	chr1	+	intergenic	1.60026	0.424918	0.807257
ENST00000542988	chr12	-	intronic antisense	1.59995	0.150209	0.639005
ENST00000585184	chr18	-	intron sense-overlapping	1.5993	0.0144584	0.337889
ENST00000571085	chr17	+	natural antisense	1.59922	0.0100219	0.30117
ENST00000564469	chr11	-	intergenic	1.5992	0.0562788	0.484015
T317177	chr7	+	intergenic	1.59916	0.0363888	0.418843
uc.329-	chr11	-	intergenic	1.59875	0.572463	0.860213
T118832	chr15	+	intergenic	1.59855	0.0148623	0.340831
T101706	chr14	-	bidirectional	1.5983	0.658813	0.892922
T347053	chr8	-	intronic antisense	1.59658	0.00873836	0.290349
T265324	chr4	+	intergenic	1.59597	0.255249	0.730087
T191440	chr2	+	intronic antisense	1.59547	0.0242235	0.381336
NR_040073	chr1	-	intergenic	1.59513	0.173173	0.665117
ENST00000558885	chr15	+	intergenic	1.59507	0.153925	0.642551
NR_036575	chr19	-	exon sense-overlapping	1.59486	0.210697	0.697926
ENST00000606064	chr8	-	intergenic	1.59385	0.061285	0.495304
ENST00000606280	chr1	-	intron sense-overlapping	1.59321	0.000103678	0.0663464
T367518	chr9	-	intergenic	1.59309	0.00301811	0.226784
TCONS_00025687	chr17	-	bidirectional	1.59256	0.00597037	0.258517
TCONS_00017209	chrX	+	intergenic	1.59209	0.00772287	0.281926
uc003kmx.1	chr5	+	intron sense-overlapping	1.59188	0.289635	0.75212
T217703	chr20	-	intergenic	1.59187	0.139499	0.629038
ENST00000503505	chr4	+	intronic antisense	1.59171	0.00151285	0.17729
T373606	chrX	-	intergenic	1.59158	0.0322603	0.40844
ENST00000414989	chr22	-	intronic antisense	1.59068	0.58764	0.865801
uc.354+	chr13	+	intergenic	1.59018	0.33197	0.771539
ENST00000410782	chr2	-	intron sense-overlapping	1.59013	0.124047	0.61254
T337496	chr8	+	intergenic	1.59004	0.392032	0.795668
ENST00000566195	chr1	+	bidirectional	1.58954	0.0192351	0.362095
T091240	chr13	+	intergenic	1.58853	0.0410689	0.432018
T065833	chr11	+	intergenic	1.58839	0.327105	0.767898
T242643	chr3	+	bidirectional	1.58814	0.114903	0.594965
T348942	chr8	-	intergenic	1.58806	0.39101	0.795089
T043524	chr10	+	intergenic	1.5879	0.138965	0.628214
ENST00000547282	chr12	+	intergenic	1.58753	0.236425	0.719183
T274858	chr4	-	intergenic	1.58681	0.0980675	0.568403
T031314	chr1	-	intergenic	1.58632	0.114133	0.593794
TCONS_00006114	chr3	+	intergenic	1.58617	0.0339595	0.412071
TCONS_l2_00030586	chrX	-	intergenic	1.58578	0.595459	0.868142
T012154	chr1	+	intergenic	1.58574	0.00356155	0.231823
T383097	chrY	-	intergenic	1.58564	0.181565	0.672353
T132813	chr16	+	intergenic	1.58539	0.0139158	0.333814
T160043	chr18	+	bidirectional	1.58538	0.023263	0.378054
ENST00000606790	chr1	-	intergenic	1.58478	0.0726942	0.52811
T232756	chr22	+	intergenic	1.58427	0.30178	0.75754
ENST00000420710	chr20	-	intergenic	1.58427	0.402058	0.797647
ENST00000585817	chr18	-	intronic antisense	1.58404	0.352219	0.781329
NR_029386	chr8	-	intergenic	1.58268	0.170187	0.661974
T028699	chr1	-	intergenic	1.58226	0.556045	0.852921
NR_110801	chr17	+	intergenic	1.58154	0.130283	0.622207
NR_046756	chr7	+	intronic antisense	1.58114	0.0913842	0.556615
ENST00000444032	chr7	+	intergenic	1.58097	0.0300164	0.401412
TCONS_00028216	chr20	+	intergenic	1.58095	0.0746338	0.531349
TCONS_00004306	chr2	-	intergenic	1.58091	0.216309	0.701066
ENST00000424521	chr6	+	intergenic	1.58082	0.020073	0.364492
T308274	chr6	+	intergenic	1.58036	0.214351	0.69906
T051111	chr10	-	intergenic	1.58028	0.0289109	0.39536
NR_120334	chr15	+	natural antisense	1.58009	0.393214	0.795951
T077608	chr12	+	intergenic	1.57919	0.422709	0.806756
T320706	chr7	+	intergenic	1.57903	0.159661	0.648781
ENST00000563973	chr16	-	intergenic	1.57891	0.0303449	0.404164
T284776	chr5	+	intergenic	1.57868	0.29989	0.757344
ENST00000432268	chr2	-	intergenic	1.57848	0.380809	0.788945
T280226	chr5	-	intergenic	1.57836	0.0248314	0.383926
T380211	chrX	-	bidirectional	1.57751	0.69444	0.90596
ENST00000517369	chr8	+	intergenic	1.57644	0.240214	0.722566
T266577	chr4	+	intergenic	1.57574	0.0117543	0.315849
T089368	chr12	+	natural antisense	1.57355	0.236318	0.719183
ENST00000510150	chr5	+	intergenic	1.5733	0.481267	0.825936
NR_131782	chr10	-	bidirectional	1.57319	0.0345241	0.414419
uc.46+	chr1	+	natural antisense	1.5727	0.205796	0.694239
T252909	chr3	-	intergenic	1.57098	0.128207	0.618241
NR_105008	chr5	+	intergenic	1.57063	0.0169701	0.351242
ENST00000565929	chr16	-	intergenic	1.57053	0.031749	0.407548
T246323	chr3	+	intergenic	1.57048	0.0595343	0.491464
T015056	chr1	+	intronic antisense	1.56971	0.447114	0.815255
T162261	chr18	-	intronic antisense	1.56867	0.0397148	0.428586
ENST00000607091	chr8	+	intergenic	1.5681	0.245502	0.726029
T204050	chr2	+	bidirectional	1.56781	0.39663	0.796159
NR_038277	chr10	-	natural antisense	1.56779	0.00212108	0.20374
T111514	chr14	-	natural antisense	1.56719	0.0430146	0.436769
TCONS_l2_00030263	chrX	+	bidirectional	1.56703	0.0866492	0.548343
ENST00000610185	chr18	+	bidirectional	1.56689	0.0319008	0.407848
T007785	chr1	+	intergenic	1.56659	0.10254	0.576173
T211391	chr2	-	intergenic	1.56559	0.354969	0.781433
uc002rlw.3	chr2	-	intronic antisense	1.56541	0.179582	0.669864
T283697	chr5	-	intergenic	1.56476	0.00861097	0.289608
ENST00000434832	chr13	+	intergenic	1.56418	0.356712	0.782258
T030874	chr1	-	intergenic	1.56355	0.0822993	0.539032
T251992	chr3	+	intergenic	1.563	0.358981	0.782599
ENST00000504916	chr5	-	intergenic	1.56205	0.471179	0.822327
ENST00000457372	chr7	-	intergenic	1.56122	0.00227338	0.211742
T345498	chr8	+	intergenic	1.56102	0.0988827	0.569474
uc.83-	chr2	-	intergenic	1.56066	0.0762054	0.533518
ENST00000457125	chr3	-	intergenic	1.56063	0.2969	0.756059
ENST00000531966	chr11	-	intronic antisense	1.55904	0.587271	0.865801
uc.49+	chr2	+	intronic antisense	1.55812	0.245849	0.726029
T362382	chr9	+	intergenic	1.55765	0.373689	0.786291
T001443	chr1	-	intergenic	1.55763	0.00455082	0.239053
ENST00000518854	chr8	-	intergenic	1.55752	0.484237	0.82748
NR_038991	chr13	+	bidirectional	1.55712	0.0591297	0.490091
ENST00000607321	chr1	+	intergenic	1.55709	0.508514	0.836246
ENST00000442150	chr6	+	intronic antisense	1.55686	0.0785191	0.53634
NR_126017	chr6	+	natural antisense	1.55682	0.0581849	0.487881
T136590	chr16	-	intronic antisense	1.55681	0.188679	0.678115
ENST00000583654	chr4	+	intronic antisense	1.55661	0.011403	0.31473
T123151	chr15	-	intergenic	1.55581	0.0792754	0.537451
T097297	chr13	+	intergenic	1.55576	0.00493839	0.244553
T059531	chr11	-	intronic antisense	1.55502	0.0252192	0.384197
ENST00000607385	chr10	-	intergenic	1.55493	0.0369802	0.419866
T148194	chr17	+	intergenic	1.5548	0.485289	0.82813
ENST00000609975	chr2	-	intergenic	1.55444	0.0763857	0.533518
T275670	chr4	-	intergenic	1.55413	0.331691	0.771539
T351566	chr8	+	intergenic	1.55234	0.00545086	0.251825
T246472	chr3	-	intergenic	1.55232	0.0281142	0.393145
NR_131228	chr13	-	intergenic	1.55141	0.246833	0.726206
ENST00000450860	chrX	-	intergenic	1.55044	0.0597175	0.492186
ENST00000519123	chr8	+	intergenic	1.54899	0.0528158	0.470145
T293176	chr5	+	intergenic	1.54789	0.111475	0.589912
ENST00000430449	chr22	+	intergenic	1.54758	0.00456485	0.239053
uc.408-	chr16	-	exon sense-overlapping	1.54675	0.369095	0.784757
T275303	chr4	-	intergenic	1.54638	0.317284	0.764323
ENST00000565692	chr16	-	intergenic	1.54614	0.154952	0.643439
T251844	chr3	-	intergenic	1.54544	0.0295445	0.399244
T056553	chr11	+	intronic antisense	1.54525	0.0365916	0.418843
ENST00000453790	chr6	-	intergenic	1.54511	0.103143	0.576546
ENST00000415026	chr21	+	natural antisense	1.54471	0.0115308	0.315057
uc002suu.2	chr2	+	intergenic	1.54409	0.103471	0.577181
T355731	chr9	-	intergenic	1.54401	0.139619	0.629253
NR_108089	chr7	+	intergenic	1.54362	0.150845	0.63974
T330236	chr7	-	natural antisense	1.54285	0.03116	0.404468
T155987	chr17	+	natural antisense	1.54282	0.0142368	0.336143
ENST00000424510	chr2	+	intronic antisense	1.54251	0.517215	0.838847
T145692	chr17	+	intergenic	1.54236	0.0366655	0.418982
ENST00000604104	chr9	+	natural antisense	1.54163	0.0571441	0.485485
ENST00000414886	chr2	-	intergenic	1.54108	0.0604063	0.492525
T111422	chr14	+	intergenic	1.54097	0.0122665	0.318708
T098657	chr13	+	intergenic	1.53995	0.00920184	0.296363
ENST00000426483	chr22	-	bidirectional	1.53974	0.031636	0.407548
ENST00000504748	chr4	+	intron sense-overlapping	1.53965	0.0595316	0.491464
ENST00000431956	chr10	-	intergenic	1.53928	0.475728	0.823657
NR_024569	chr4	-	exon sense-overlapping	1.53893	0.174697	0.666677
T096566	chr13	-	intergenic	1.53885	0.413215	0.802826
T056427	chr11	+	intergenic	1.53848	0.0390747	0.425622
TCONS_00009639	chr5	-	bidirectional	1.53845	0.0528834	0.470474
ENST00000456103	chr6	-	intergenic	1.53821	0.293751	0.753573
T202921	chr2	-	intergenic	1.53808	0.141619	0.631568
T287840	chr5	-	intronic antisense	1.53794	0.241477	0.723111
NR_024192	chr17	-	intronic antisense	1.53792	0.0604336	0.492525
uc001kfc.1	chr10	+	intron sense-overlapping	1.53783	0.210479	0.697926
TCONS_00012231	chr6	-	bidirectional	1.5365	0.0356694	0.416611
T298235	chr6	-	intergenic	1.53643	0.0148218	0.340831
T272471	chr4	-	natural antisense	1.5364	0.0178692	0.356829
NR_026719	chr21	+	intergenic	1.53582	0.0253765	0.384499
ENST00000563855	chr16	-	intergenic	1.53567	0.0832902	0.539606
ENST00000542449	chr12	+	intergenic	1.53521	0.36576	0.784757
T295779	chr6	-	intergenic	1.53447	0.281729	0.747729
ENST00000412427	chr1	+	intergenic	1.53393	0.32584	0.767084
ENST00000596646	chr19	-	natural antisense	1.53269	0.00586854	0.258517
T009487	chr1	-	intergenic	1.5323	0.406872	0.800144
ENST00000606986	chr2	-	intergenic	1.53208	0.0249088	0.383926
T063868	chr11	+	intergenic	1.53176	0.00146314	0.17729
ENST00000562450	chr16	+	intronic antisense	1.53088	0.00440318	0.236268
ENST00000420058	chr7	+	intronic antisense	1.53082	0.00916278	0.296363
T080355	chr12	-	intronic antisense	1.53022	0.276579	0.744159
NR_125388	chr8	-	intronic antisense	1.53006	0.0298867	0.400504
ENST00000450776	chr22	+	intergenic	1.52937	0.0870746	0.549705
T139332	chr17	+	intronic antisense	1.5282	0.0518026	0.467273
TCONS_00014872	chr8	+	intergenic	1.5279	0.144254	0.633196
uc.226-	chr7	-	intronic antisense	1.52788	0.145137	0.633196
ENST00000435554	chr1	+	intergenic	1.52704	0.00523983	0.248038
NR_034128	chr2	+	intergenic	1.52697	0.204838	0.693417
ENST00000430068	chr21	+	intronic antisense	1.52695	0.0447735	0.443322
ENST00000428426	chr19	-	intergenic	1.52672	0.0587035	0.489281
T346140	chr8	-	intergenic	1.52661	0.127329	0.616445
T108275	chr14	-	intergenic	1.52615	0.0776038	0.535238
GSE61474_TCONS_00104883	chr15	+	intergenic	1.52572	0.375689	0.786347
NR_015390	chr2	+	intergenic	1.5255	0.120216	0.605997
ENST00000428367	chr17	-	intronic antisense	1.52504	0.166581	0.658228
uc002vms.1	chr2	+	natural antisense	1.52489	0.175332	0.667141
uc.75+	chr2	+	natural antisense	1.52453	0.637392	0.882366
T262656	chr4	-	intronic antisense	1.52416	0.16151	0.650787
GSE61474_TCONS_00327080	chr9	+	bidirectional	1.52335	0.0327104	0.409131
T232632	chr22	+	natural antisense	1.52295	0.00729523	0.277428
T167033	chr19	+	natural antisense	1.52258	0.112454	0.591029
T031307	chr1	+	intergenic	1.52212	0.230573	0.713311
T068119	chr11	+	intronic antisense	1.5221	0.569505	0.859155
NR_119377	chr18	+	intronic antisense	1.52193	0.241073	0.723111
T269110	chr4	-	intronic antisense	1.52155	0.301276	0.757344
T359550	chr9	+	intergenic	1.52131	0.417846	0.8039
ENST00000522598	chr8	+	intergenic	1.52112	0.221865	0.705546
ENST00000517236	chr10	-	intronic antisense	1.5201	0.000162437	0.0850481
TCONS_00004244	chr2	-	intergenic	1.51965	0.0757489	0.533346
T028928	chr1	+	natural antisense	1.51964	0.424111	0.807257
ENST00000457668	chr2	-	intergenic	1.51962	0.145871	0.633297
T232862	chr22	+	intergenic	1.51912	0.0999043	0.570438
uc.473-	chrX	-	intronic antisense	1.51903	0.651913	0.889155
NR_103833	chr9	-	intergenic	1.51903	0.0989773	0.569474
T138508	chr16	-	natural antisense	1.51875	0.431233	0.808995
ENST00000609490	chr19	-	natural antisense	1.51835	0.0833238	0.539606
ENST00000357671	chr1	-	intron sense-overlapping	1.5176	0.326632	0.767412
T033700	chr1	-	intronic antisense	1.51739	0.222525	0.706285
NR_110140	chr11	-	intronic antisense	1.51672	0.0230565	0.378054
T008404	chr1	-	intergenic	1.51655	0.154325	0.642934
T293815	chr5	+	intergenic	1.51628	0.187001	0.678063
NR_073396	chr19	+	intergenic	1.51626	0.196633	0.686184
ENST00000432481	chr2	-	intergenic	1.51583	0.251231	0.729085
TCONS_00016498	chr9	-	bidirectional	1.51555	0.228959	0.711565
T036641	chr10	-	natural antisense	1.51542	0.00121378	0.168512
T014304	chr1	+	intergenic	1.5145	0.0288405	0.395025
GSE61474_TCONS_00261460	chr5	+	intergenic	1.51417	0.618943	0.874539
ENST00000524453	chr11	+	natural antisense	1.51395	0.36351	0.78425
T348180	chr8	+	intergenic	1.5134	0.0131094	0.326705
TCONS_00017353	chrX	-	intergenic	1.51282	0.0123217	0.319661
NR_003570	chr10	+	intergenic	1.5128	0.281285	0.747276
T078549	chr12	-	intergenic	1.51262	0.0281162	0.393145
T320316	chr7	-	intergenic	1.51253	0.150107	0.639005
T379559	chrX	-	intergenic	1.51215	0.0875899	0.550356
uc.77+	chr2	+	intronic antisense	1.51211	0.0023273	0.212624
T310129	chr6	+	intergenic	1.5118	0.0471304	0.453283
T003122	chr1	-	intronic antisense	1.51153	0.170761	0.662701
ENST00000577546	chr17	+	intronic antisense	1.51065	0.0832481	0.539606
ENST00000490375	chr3	-	natural antisense	1.51056	0.279369	0.746117
T036741	chr10	-	intergenic	1.51045	0.0126133	0.322754
T296179	chr6	-	intergenic	1.51042	0.0158964	0.349887
T266347	chr4	+	intergenic	1.51036	0.283632	0.748876
ENST00000603198	chr9	-	intergenic	1.50987	0.00945885	0.297587
T376085	chrX	-	intergenic	1.50975	0.0629918	0.499087
T268967	chr4	+	intergenic	1.50967	0.200311	0.691503
uc003nhj.3	chr6	+	bidirectional	1.50949	0.211797	0.698497
T365891	chr9	-	intergenic	1.50926	0.106953	0.583388
GSE61474_TCONS_00211533	chr20	-	intergenic	1.50925	0.263872	0.736517
T273730	chr4	-	intergenic	1.50894	0.147995	0.634985
T225914	chr21	+	intergenic	1.50893	0.0332987	0.410367
TCONS_00021834	chr13	+	intergenic	1.50859	0.245728	0.726029
ENST00000418078	chr1	+	intergenic	1.50849	0.00723298	0.277428
T118424	chr15	+	intergenic	1.50841	0.0969798	0.565602
T135320	chr16	-	natural antisense	1.50826	0.0140723	0.333814
ENST00000474561	chr2	+	intergenic	1.5082	0.00379682	0.231823
T340912	chr8	+	intergenic	1.50662	0.144065	0.633196
ENST00000607794	chr16	+	intergenic	1.50657	0.231475	0.71502
ENST00000534653	chr11	+	intergenic	1.50654	0.00863513	0.289608
ENST00000469674	chr15	+	intergenic	1.50652	0.0398473	0.428795
ENST00000594230	chr19	+	intron sense-overlapping	1.50642	0.268156	0.740291
TCONS_00013698	chr7	-	intergenic	1.50627	0.224661	0.70813
NR_075098	chr7	+	exon sense-overlapping	1.50627	0.0335639	0.410626
T344941	chr8	+	intergenic	1.50602	0.0255288	0.384499
T045425	chr10	+	intergenic	1.50571	0.326131	0.767412
ENST00000528607	chr11	-	intronic antisense	1.5054	0.656265	0.891727
T323961	chr7	+	intergenic	1.50539	0.285386	0.749152
ENST00000415394	chrX	+	intergenic	1.50539	0.0956111	0.563979
T375679	chrX	-	intergenic	1.50534	0.00775883	0.282174
ENST00000414600	chr17	-	intronic antisense	1.50521	0.0685594	0.517095
ENST00000422082	chr13	-	intergenic	1.50463	0.00364042	0.231823
T269618	chr4	+	intergenic	1.50445	0.155125	0.643439
uc.33+	chr1	+	exon sense-overlapping	1.50428	0.0257985	0.384499
T308710	chr6	-	intergenic	1.50422	0.402807	0.798052
T061703	chr11	-	natural antisense	1.50404	0.487036	0.828775
NR_110693	chr1	-	intergenic	1.50355	0.0894807	0.552148
ENST00000505166	chr8	+	intergenic	1.50324	0.42979	0.808317
TCONS_00024756	chr16	-	intergenic	1.5031	0.0606477	0.492901
uc004aes.1	chr9	+	intergenic	1.50268	0.284122	0.748876
TCONS_00008359	chr4	+	bidirectional	1.50261	0.119588	0.60459
TCONS_00012742	chr6	-	intergenic	1.5024	0.00768101	0.281171
NR_037851	chr1	-	intergenic	1.50223	0.293344	0.753573
T347895	chr8	-	intergenic	1.50172	0.00343315	0.231823
uc003hdo.1	chr4	+	intronic antisense	1.50142	0.600223	0.869128
ENST00000607709	chr11	-	bidirectional	1.50135	0.0254491	0.384499
TCONS_00015892	chr9	-	intergenic	1.50105	0.0490028	0.4589
T371894	chrX	+	intergenic	1.50082	0.293255	0.753573
T075859	chr12	-	intergenic	1.50042	0.0947034	0.563727
uc.436+	chr18	+	intronic antisense	1.49984	0.610648	0.871971
T309100	chr6	+	intergenic	1.49948	0.434741	0.809758
NR_026891	chr15	-	intron sense-overlapping	1.49937	0.318067	0.764785
T242573	chr3	-	bidirectional	1.49907	0.0168127	0.351242
ENST00000605513	chr3	-	bidirectional	1.49871	0.400469	0.797479
ENST00000608517	chr1	-	natural antisense	1.49831	0.0340093	0.412071
NR_026718	chr17	-	exon sense-overlapping	1.49826	0.310443	0.76282
NR_046288	chr16	-	natural antisense	1.49826	0.0360534	0.418348
NR_027406	chr9	+	natural antisense	1.49765	0.0862896	0.547928
T075689	chr12	+	natural antisense	1.49746	0.122749	0.610383
NR_033878	chr12	-	intergenic	1.49742	0.0275125	0.392212
ENST00000608644	chr22	+	intronic antisense	1.49539	0.0119825	0.316655
uc.83+	chr2	+	intergenic	1.49488	0.097189	0.566351
T213936	chr20	+	intronic antisense	1.49487	0.670299	0.897127
T351987	chr8	-	intergenic	1.49465	0.0135419	0.330009
NR_003719	chr5	+	intergenic	1.49429	0.0998532	0.570438
T122869	chr15	+	intergenic	1.494	0.0217431	0.373878
T113579	chr15	-	natural antisense	1.49396	0.410074	0.802045
T285341	chr5	-	intergenic	1.4936	0.158972	0.647658
uc001uhw.3	chr12	-	intron sense-overlapping	1.49355	0.340883	0.776079
ENST00000592381	chr17	+	intergenic	1.49331	0.0768774	0.533974
T004529	chr1	-	intergenic	1.49306	0.092963	0.561417
NR_038839	chr18	+	intergenic	1.49305	0.00308039	0.227448
T008446	chr1	-	intergenic	1.49266	0.0213525	0.372425
NR_126339	chr8	+	exon sense-overlapping	1.49216	0.145926	0.633297
NR_110614	chr1	+	bidirectional	1.4921	0.365444	0.784757
ENST00000436432	chr3	+	intron sense-overlapping	1.49206	0.0503613	0.46349
ENST00000602342	chr3	-	natural antisense	1.49197	0.0891603	0.551957
T280411	chr5	-	intergenic	1.49176	0.0322513	0.40844
ENST00000505824	chr5	-	intergenic	1.49171	0.33763	0.77425
T360785	chr9	-	bidirectional	1.4916	0.0115836	0.315057
ENST00000442305	chr1	-	intronic antisense	1.49154	0.175367	0.667141
NR_109999	chr14	-	intergenic	1.49083	0.00788985	0.282238
NR_120602	chr2	+	intronic antisense	1.4907	0.0902022	0.554039
uc.403-	chr16	-	intergenic	1.49066	0.361081	0.783191
T057287	chr11	+	intergenic	1.49048	0.346228	0.780014
ENST00000508719	chr5	-	intergenic	1.49031	0.322068	0.766279
T279517	chr5	-	intergenic	1.48983	0.284115	0.748876
ENST00000527021	chr11	-	intronic antisense	1.48961	0.355501	0.781585
TCONS_00017068	chrX	-	intergenic	1.48945	0.00788142	0.282238
T180330	chr19	+	intergenic	1.48938	0.00205535	0.20374
ENST00000433442	chr6	-	intronic antisense	1.48935	0.213039	0.69899
T130487	chr16	+	intergenic	1.48935	0.112974	0.591304
ENST00000454005	chr13	-	intron sense-overlapping	1.48921	0.628901	0.87794
ENST00000421617	chr14	+	intergenic	1.48893	0.0808005	0.537499
ENST00000609422	chr2	+	intronic antisense	1.48873	0.182178	0.672815
ENST00000421181	chr2	+	intergenic	1.48855	0.124108	0.61267
ENST00000606593	chr8	-	natural antisense	1.48841	0.0380172	0.422962
ENST00000567919	chr7	+	intergenic	1.48831	0.263907	0.736517
TCONS_00006442	chr3	-	intergenic	1.48786	0.26163	0.734385
T272610	chr4	+	bidirectional	1.48752	0.000557456	0.134895
ENST00000457369	chr2	-	natural antisense	1.48731	0.151068	0.64008
T152682	chr17	-	intergenic	1.48693	0.0347319	0.415006
ENST00000424474	chr1	+	intergenic	1.48684	0.0675985	0.515431
T076791	chr12	+	intergenic	1.48589	0.217023	0.701182
uc.271+	chr9	+	intronic antisense	1.48534	0.0214502	0.372425
T096243	chr13	+	intergenic	1.48522	0.161504	0.650787
T310532	chr6	-	intergenic	1.48519	0.255201	0.730087
T132272	chr16	+	bidirectional	1.48516	0.0814474	0.537628
T183329	chr2	+	intergenic	1.48472	0.0205562	0.366565
T141860	chr17	-	intergenic	1.48448	0.173468	0.665117
T354756	chr9	-	intergenic	1.48423	0.00276798	0.221009
ENST00000565024	chr3	-	intergenic	1.48413	0.0049147	0.244553
ENST00000602277	chrX	-	intergenic	1.48377	0.00216221	0.205268
NR_120586	chr11	-	natural antisense	1.4837	0.700313	0.907965
T172653	chr19	+	intergenic	1.48364	0.164407	0.654626
ENST00000607376	chr8	-	intronic antisense	1.48355	0.246209	0.726187
NR_046750	chrX	-	natural antisense	1.48348	0.0807175	0.537499
T006440	chr1	+	intergenic	1.48334	0.119331	0.604103
T272672	chr4	-	intergenic	1.48297	0.0139842	0.333814
NR_073180	chr19	+	intronic antisense	1.48294	0.0195759	0.364082
NR_038246	chr6	+	intronic antisense	1.48276	0.00791042	0.282289
T242314	chr3	-	intergenic	1.48224	0.47467	0.823476
TCONS_00011908	chr6	+	bidirectional	1.48216	0.173968	0.665446
T071818	chr12	-	intergenic	1.48205	0.233966	0.71737
T377126	chrX	-	intergenic	1.48183	0.00867006	0.289608
NR_105061	chr5	-	natural antisense	1.48167	0.144695	0.633196
T038851	chr10	+	intergenic	1.48157	0.168643	0.659532
T250263	chr3	-	intergenic	1.48148	0.00198103	0.200889
ENST00000607282	chr10	-	intergenic	1.48116	0.257252	0.730642
T356261	chr9	-	intergenic	1.48094	0.0277669	0.393145
ENST00000602411	chr3	+	intron sense-overlapping	1.48076	0.0967057	0.565251
T279264	chr5	-	intronic antisense	1.48073	0.0628527	0.499087
T037283	chr10	-	intergenic	1.48052	0.200266	0.691488
ENST00000580487	chr18	-	intergenic	1.48013	0.341829	0.776721
ENST00000553410	chr15	+	intergenic	1.47989	0.293798	0.753573
T058451	chr11	-	natural antisense	1.47976	0.155739	0.643725
ENST00000556919	chr14	-	intronic antisense	1.47944	0.221759	0.705495
T040894	chr10	-	intergenic	1.479	0.545677	0.847842
T270924	chr4	-	intergenic	1.47884	0.0026469	0.220933
TCONS_00022877	chr14	-	intergenic	1.47841	0.0216062	0.373357
T263104	chr4	+	intergenic	1.4779	0.0226112	0.376374
NR_028595	chr6	+	intergenic	1.47773	0.405942	0.80003
T083118	chr12	+	intronic antisense	1.47753	0.0476521	0.454882
T006160	chr1	+	intergenic	1.47672	0.284458	0.748876
T073909	chr12	+	intergenic	1.4766	0.179633	0.669912
T268273	chr4	-	intergenic	1.47648	0.402065	0.797647
ENST00000570700	chr16	+	intergenic	1.47634	0.0841065	0.542022
ENST00000417476	chr16	+	intergenic	1.47598	0.0649299	0.506309
NR_046667	chr13	-	natural antisense	1.47594	0.20471	0.693119
T356647	chr9	+	intergenic	1.47536	0.374282	0.786291
ENST00000606934	chr14	-	intronic antisense	1.47519	0.00447005	0.237275
NR_036507	chr15	+	intron sense-overlapping	1.47491	0.0228273	0.378054
TCONS_00019502	chr11	+	intergenic	1.47446	0.14225	0.631568
GSE61474_TCONS_00326159	chr9	+	intergenic	1.4744	0.328576	0.768916
GSE61474_TCONS_00335146	chr9	-	intergenic	1.47439	0.0190481	0.361662
ENST00000606235	chr8	-	intergenic	1.47433	0.378623	0.787628
ENST00000562802	chr16	+	intronic antisense	1.4742	0.684092	0.902684
T279034	chr5	-	intergenic	1.47416	0.570851	0.859853
T273247	chr4	-	intergenic	1.47416	0.00910202	0.296167
T376546	chrX	+	intergenic	1.47392	0.486806	0.828775
ENST00000587140	chr19	-	intergenic	1.47375	0.185427	0.676338
uc.61-	chr2	-	exon sense-overlapping	1.47372	0.218878	0.701868
BC030084	chr3	+	intergenic	1.473	0.499935	0.832145
T310127	chr6	+	intergenic	1.4723	0.242693	0.724499
T078830	chr12	+	intergenic	1.47161	0.441938	0.813182
T320746	chr7	+	natural antisense	1.47156	0.186364	0.677832
NR_120464	chr12	+	bidirectional	1.47098	0.206908	0.69539
uc001qtq.1	chr12	+	intergenic	1.47094	0.0335802	0.410626
T210515	chr2	-	intergenic	1.47072	0.288132	0.750428
NR_110613	chr1	+	natural antisense	1.47034	0.00539809	0.251825
ENST00000602484	chr1	-	intergenic	1.47016	0.0378191	0.422118
ENST00000446887	chr6	-	intergenic	1.47014	0.125696	0.614298
T074729	chr12	-	intergenic	1.46984	0.370032	0.784757
ENST00000446404	chr21	-	intergenic	1.46951	0.151224	0.64008
NR_110681	chr1	+	intergenic	1.46945	0.175164	0.667141
T377187	chrX	-	intergenic	1.46935	0.0187876	0.358427
T015442	chr1	+	intergenic	1.46899	0.533996	0.843614
T136945	chr16	-	intergenic	1.4688	0.0157231	0.349068
NR_027387	chr7	+	intergenic	1.46864	0.0351826	0.416341
ENST00000454977	chr2	-	intron sense-overlapping	1.46834	0.000466913	0.131836
T381453	chrX	-	intergenic	1.4681	0.0313377	0.404976
uc.462-	chrX	-	intronic antisense	1.46801	0.0433175	0.436956
T011375	chr1	-	intergenic	1.46796	0.466977	0.821354
uc.477-	chrX	-	natural antisense	1.46773	0.331317	0.770976
TCONS_00011525	chr6	-	intergenic	1.46763	0.324022	0.766709
NR_109769	chr9	-	intergenic	1.46717	0.00653315	0.261902
T081473	chr12	-	intergenic	1.46712	0.14211	0.631568
uc.305+	chr10	+	intron sense-overlapping	1.46694	0.179549	0.669864
TCONS_00006372	chr3	+	intergenic	1.46683	0.220839	0.704161
T235551	chr22	-	bidirectional	1.46678	0.415734	0.803239
T088843	chr12	-	intergenic	1.46646	0.0205792	0.366565
T059086	chr11	+	intergenic	1.46632	0.0202363	0.36459
T153497	chr17	-	intergenic	1.46616	0.0397478	0.428586
T343845	chr8	-	intergenic	1.46558	0.285544	0.749152
T172822	chr19	-	intergenic	1.46555	0.293321	0.753573
ENST00000552675	chr14	-	intronic antisense	1.46532	0.0577904	0.487075
T006281	chr1	-	natural antisense	1.46494	0.324131	0.766709
T183377	chr2	-	intergenic	1.4639	0.237407	0.720233
ENST00000580057	chr18	+	intergenic	1.46351	0.287205	0.749789
T103265	chr14	-	intergenic	1.46333	0.0222652	0.374167
T347016	chr8	-	intergenic	1.46325	0.0859924	0.547413
T178284	chr19	+	natural antisense	1.46294	0.178325	0.669657
NR_026774	chr14	+	intergenic	1.46271	0.0746877	0.531349
uc003wtn.2	chr8	-	natural antisense	1.46201	0.0787752	0.53634
T042807	chr10	+	intergenic	1.46183	0.0451434	0.443861
ENST00000440477	chr22	-	intergenic	1.46183	0.594242	0.868132
ENST00000564363	chr12	-	natural antisense	1.46179	0.295536	0.755701
uc.269+	chr9	+	intronic antisense	1.46136	0.338304	0.774307
ENST00000504583	chr1	-	natural antisense	1.46111	0.0831214	0.539606
T137225	chr16	-	bidirectional	1.46086	0.0704308	0.520961
T185925	chr2	+	intergenic	1.4607	0.488128	0.828775
TCONS_00021747	chr13	+	intergenic	1.46011	0.218417	0.701581
ENST00000589379	chr19	-	natural antisense	1.45968	0.257145	0.730642
ENST00000519566	chr8	+	intergenic	1.45943	0.34356	0.77858
ENST00000457097	chr2	+	intronic antisense	1.45911	0.291465	0.753316
TCONS_00000932	chr1	+	intronic antisense	1.45906	0.0231649	0.378054
T083560	chr12	+	intergenic	1.45904	0.274733	0.743436
ENST00000419643	chr22	+	natural antisense	1.4586	0.0501729	0.462956
T085824	chr12	-	intergenic	1.45853	0.0922318	0.559169
TCONS_00021761	chr13	+	intergenic	1.45845	0.562429	0.855691
T344846	chr8	-	intergenic	1.45842	0.184986	0.676297
uc001zhb.2	chr15	+	intron sense-overlapping	1.45839	0.183617	0.67409
T241170	chr3	-	intergenic	1.45832	0.297392	0.756193
NR_033975	chr5	-	intergenic	1.45815	0.00851674	0.287969
ENST00000523657	chr8	+	intronic antisense	1.45811	0.165757	0.657242
T204475	chr2	-	intergenic	1.458	0.08407	0.542001
T324143	chr7	-	intergenic	1.45784	0.156644	0.644706
ENST00000568714	chr16	-	intergenic	1.4578	0.0523313	0.468487
ENST00000478239	chr3	-	intergenic	1.45769	0.0550595	0.478192
T007783	chr1	+	intergenic	1.45769	0.00027668	0.106233
T196561	chr2	+	intergenic	1.45724	0.0498982	0.461779
ENST00000504957	chr4	-	intergenic	1.45718	0.309112	0.762461
ENST00000608093	chr9	-	intergenic	1.45703	0.00599985	0.258517
T161199	chr18	+	intergenic	1.45698	0.0813517	0.537628
T181583	chr19	+	intronic antisense	1.45661	0.207	0.69539
T354378	chr8	+	intronic antisense	1.4565	0.0645228	0.505338
TCONS_00028253	chr20	+	intergenic	1.45622	0.39499	0.795993
NR_038337	chr20	+	bidirectional	1.45568	0.128574	0.618801
T282779	chr5	+	intergenic	1.45552	0.494334	0.830347
TCONS_l2_00028504	chr8	+	intergenic	1.45478	0.435308	0.810275
ENST00000552426	chr12	+	intronic antisense	1.45445	0.530813	0.842919
GSE61474_TCONS_00058839	chr11	-	intergenic	1.45415	0.0237157	0.379381
NR_028508	chr5	+	natural antisense	1.45404	0.24951	0.729085
T314878	chr6	-	intergenic	1.45385	0.436122	0.810377
T360570	chr9	+	intergenic	1.45374	0.211435	0.698243
ENST00000412424	chr2	-	intergenic	1.45349	0.00617751	0.260966
T253003	chr3	+	natural antisense	1.4532	0.215017	0.699075
NR_125972	chr1	-	intergenic	1.45319	0.3283	0.768614
T114072	chr15	-	intergenic	1.45311	0.0100379	0.30117
NR_125750	chr17	-	bidirectional	1.45305	0.0520394	0.467813
ENST00000427022	chr21	+	intergenic	1.45303	0.548859	0.849391
T305672	chr6	+	intergenic	1.45283	0.258298	0.731275
NR_110845	chr17	+	bidirectional	1.45262	0.0602699	0.492525
T087512	chr12	+	intergenic	1.4524	0.245548	0.726029
T264761	chr4	+	intron sense-overlapping	1.45199	0.21827	0.701457
T182648	chr2	-	intergenic	1.45194	9.66972e-05	0.0663464
T211002	chr2	+	intergenic	1.45191	0.0032343	0.229047
T196141	chr2	+	intergenic	1.45169	0.0488591	0.458858
T086852	chr12	+	intergenic	1.45147	0.026128	0.385188
ENST00000558389	chr15	-	intronic antisense	1.45146	0.213726	0.69899
uc.256+	chr9	+	natural antisense	1.4512	0.133518	0.625132
ENST00000525871	chr11	+	intronic antisense	1.45077	0.112459	0.591029
ENST00000607241	chr2	+	bidirectional	1.45068	0.000682394	0.140362
T061906	chr11	-	intergenic	1.45019	0.057881	0.487317
ENST00000431017	chr6	-	intergenic	1.44962	0.496186	0.831316
T047735	chr10	+	intergenic	1.44953	0.120442	0.60635
ENST00000609697	chr2	-	intronic antisense	1.44949	0.108109	0.585234
NR_046096	chr15	+	intronic antisense	1.44942	0.310086	0.762549
TCONS_l2_00016674	chr20	-	intergenic	1.44941	0.357039	0.782258
T031769	chr1	+	bidirectional	1.44919	0.0205475	0.366565
ENST00000450667	chr2	+	intergenic	1.44893	0.00989397	0.30117
ENST00000561283	chr15	+	intergenic	1.44783	0.205968	0.694411
ENST00000609998	chr7	-	natural antisense	1.44776	0.373029	0.786291
TCONS_00028349	chr20	-	intergenic	1.44759	0.012774	0.322834
T042970	chr10	+	intergenic	1.44737	0.298671	0.75649
TCONS_00006091	chr3	+	bidirectional	1.44725	0.105904	0.580706
ENST00000430920	chr17	+	natural antisense	1.4467	0.123274	0.611153
NR_126016	chr6	+	natural antisense	1.44652	0.00132528	0.170882
T327478	chr7	-	intergenic	1.44643	0.204341	0.693068
T048624	chr10	+	intergenic	1.44643	0.213184	0.69899
T087531	chr12	-	natural antisense	1.44639	0.175833	0.667744
NR_110235	chr2	+	intronic antisense	1.44632	0.33286	0.771539
T040020	chr10	-	intergenic	1.44629	0.0299031	0.400504
T035095	chr1	+	natural antisense	1.44621	0.00179978	0.192005
T373267	chrX	-	intergenic	1.44568	0.0761857	0.533518
GSE61474_TCONS_00253384	chr4	+	intergenic	1.44551	0.0363748	0.418843
ENST00000603952	chrX	-	intergenic	1.44551	0.578986	0.862553
NR_120437	chr12	+	intergenic	1.44535	0.126722	0.615663
TCONS_00014573	chr8	+	intergenic	1.44523	0.00364557	0.231823
ENST00000559509	chr15	+	intronic antisense	1.44519	0.222661	0.706285
ENST00000519499	chr5	-	intron sense-overlapping	1.44514	0.171561	0.663149
T057294	chr11	+	intergenic	1.44511	0.0127024	0.322754
TCONS_00026568	chr18	-	intergenic	1.44503	0.0343682	0.414385
T011296	chr1	+	intergenic	1.44494	0.219611	0.702289
ENST00000441101	chr9	-	intergenic	1.44491	0.00794029	0.282289
T268409	chr4	+	intergenic	1.44452	0.074522	0.531349
NR_027410	chr15	-	exon sense-overlapping	1.44431	0.272776	0.742091
uc.338-	chr12	-	intronic antisense	1.44393	0.145519	0.633196
NR_024074	chr15	+	exon sense-overlapping	1.44386	0.367846	0.784757
T353102	chr8	-	intergenic	1.44373	0.240133	0.722448
T082372	chr12	+	intergenic	1.44349	0.0391279	0.425622
ENST00000587970	chr19	-	intergenic	1.44326	0.190127	0.679422
GSE61474_TCONS_00087955	chr13	+	intergenic	1.44265	0.0424307	0.435145
ENST00000609837	chr2	-	natural antisense	1.44213	0.0196813	0.364492
TCONS_00028267	chr20	+	intergenic	1.44204	0.324802	0.767076
T359937	chr9	+	intergenic	1.44189	0.0440527	0.43972
T046287	chr10	+	intergenic	1.44165	0.186608	0.677902
uc.173-	chr5	-	natural antisense	1.44148	0.0432364	0.436956
NR_038976	chr3	-	intronic antisense	1.4411	0.0909883	0.555511
NR_003930	chr10	+	intergenic	1.44108	0.46405	0.820251
ENST00000602816	chr22	-	intergenic	1.44087	0.0139028	0.333814
NR_120507	chr7	-	natural antisense	1.44083	0.632554	0.87969
uc021ssa.1	chr15	-	intergenic	1.44054	0.259862	0.732495
uc.282-	chr9	-	intronic antisense	1.4404	0.0269244	0.388964
ENST00000437696	chr20	-	intergenic	1.4404	0.0252812	0.384197
ENST00000534086	chr11	+	intergenic	1.4403	0.461253	0.819405
T061231	chr11	-	natural antisense	1.44022	0.125932	0.614358
T248138	chr3	+	intronic antisense	1.44018	0.00722018	0.277428
TCONS_00020094	chr11	-	intergenic	1.44004	0.12983	0.621387
ENST00000522765	chr8	-	intergenic	1.44002	0.0223335	0.374167
TCONS_00024700	chr16	-	intergenic	1.43939	0.0992057	0.569859
ENST00000439245	chr9	+	natural antisense	1.43929	0.363352	0.78425
ENST00000577853	chr1	-	bidirectional	1.43888	0.010542	0.303575
NR_102281	chr11	+	natural antisense	1.4388	0.110249	0.588231
NR_110813	chr17	-	intergenic	1.43857	0.0188967	0.359579
T210328	chr2	-	intergenic	1.4379	0.221979	0.705546
TCONS_00021836	chr13	+	intergenic	1.43764	0.0131416	0.326705
TCONS_00026823	chr19	+	intergenic	1.43738	0.0162448	0.351063
T056052	chr11	+	intergenic	1.43719	0.156512	0.644579
T164572	chr18	-	intergenic	1.43711	0.182814	0.673237
ENST00000598623	chr2	+	intron sense-overlapping	1.43691	0.05189	0.467356
T309927	chr6	-	intergenic	1.4366	0.0193223	0.362095
T016375	chr1	-	intergenic	1.43657	0.283175	0.748612
T218056	chr20	+	intronic antisense	1.43629	0.0968508	0.565384
ENST00000586467	chr18	+	intronic antisense	1.43608	0.185362	0.676338
T280251	chr5	-	intergenic	1.43602	0.257717	0.730642
T038231	chr10	+	intergenic	1.43553	0.040898	0.431898
T358152	chr9	+	natural antisense	1.43548	0.135897	0.627709
ENST00000418209	chr2	-	intergenic	1.43539	0.00629545	0.261902
T074743	chr12	-	intergenic	1.43525	0.0700941	0.520414
NR_002798	chr19	-	intronic antisense	1.43517	0.682352	0.901696
T343619	chr8	-	intergenic	1.43507	0.137632	0.627871
T238532	chr3	+	intergenic	1.43494	0.176243	0.66801
ENST00000555918	chr14	-	natural antisense	1.43484	0.203899	0.693068
NR_039990	chr9	-	intronic antisense	1.43484	0.111983	0.591029
T153360	chr17	-	intergenic	1.43433	0.23677	0.719724
ENST00000428814	chr10	+	intergenic	1.43383	0.26843	0.740291
T005748	chr1	+	intergenic	1.43355	0.126366	0.615217
T013180	chr1	+	bidirectional	1.4335	0.0214105	0.372425
T165330	chr19	-	natural antisense	1.43342	0.0121262	0.31758
ENST00000411055	chr5	+	intergenic	1.43237	0.00277058	0.221009
T224707	chr21	-	intergenic	1.43235	0.109214	0.587486
T330014	chr7	+	intergenic	1.43229	0.319531	0.766253
T137528	chr16	-	intergenic	1.43213	0.0238068	0.379381
ENST00000609612	chr22	+	intergenic	1.43201	0.0129366	0.323471
T115020	chr15	+	natural antisense	1.43184	0.0743927	0.531349
ENST00000605780	chr9	+	intergenic	1.43139	0.0394617	0.427457
T322188	chr7	+	intergenic	1.43101	0.186013	0.677332
ENST00000457120	chr10	+	intron sense-overlapping	1.43087	0.145492	0.633196
ENST00000568752	chr16	-	intergenic	1.43064	0.132265	0.624171
ENST00000452788	chrX	-	intronic antisense	1.43056	0.264082	0.73665
T074475	chr12	-	intergenic	1.43031	0.00649439	0.261902
T185933	chr2	+	intergenic	1.42992	0.26872	0.740291
T083459	chr12	-	intergenic	1.42973	0.480778	0.825651
T115663	chr15	+	intronic antisense	1.42924	0.0138743	0.333814
T223684	chr21	+	intergenic	1.42905	0.00737354	0.277428
T119884	chr15	+	intergenic	1.429	0.0335609	0.410626
T273035	chr4	-	intergenic	1.42897	0.00682116	0.268434
T278712	chr5	-	intergenic	1.42896	0.12659	0.615426
ENST00000504755	chr4	-	intergenic	1.42893	0.201912	0.692139
T130835	chr16	-	natural antisense	1.42891	0.00683591	0.268434
ENST00000563105	chr6	+	bidirectional	1.42891	0.00348676	0.231823
ENST00000575985	chr17	+	intronic antisense	1.42882	0.188436	0.678115
T170215	chr19	-	natural antisense	1.42882	0.00640027	0.261902
TCONS_00013434	chr7	+	intergenic	1.4287	0.237479	0.720233
uc003euj.1	chr3	-	intergenic	1.42844	0.167464	0.658757
NR_104189	chr1	-	intronic antisense	1.42839	0.313154	0.763552
T359089	chr9	+	intergenic	1.42821	0.058168	0.487881
GSE61474_TCONS_00311885	chr8	+	intergenic	1.42791	0.122976	0.610394
ENST00000581303	chr17	+	intergenic	1.42781	0.00150049	0.17729
T240558	chr3	+	intergenic	1.42751	0.795891	0.938379
ENST00000438156	chr3	-	intergenic	1.42718	0.119888	0.605518
ENST00000607857	chr11	-	intergenic	1.42712	0.0362513	0.418401
T257581	chr3	+	intergenic	1.42705	0.0305686	0.404468
T264060	chr4	+	intergenic	1.42698	0.654833	0.891206
NR_102751	chr15	+	intronic antisense	1.42691	0.374928	0.786347
T273758	chr4	-	intergenic	1.42673	0.790219	0.936955
TCONS_00018641	chr10	-	intergenic	1.42672	0.318377	0.764866
NR_027145	chr2	-	exon sense-overlapping	1.42667	0.0222953	0.374167
NR_105000	chr5	-	intergenic	1.4265	0.289985	0.752337
T239253	chr3	+	intergenic	1.42623	0.0563853	0.484689
NR_108093	chr4	-	intronic antisense	1.42613	0.188052	0.678115
NR_120479	chr12	+	intergenic	1.42607	0.615477	0.873303
T076300	chr12	+	intergenic	1.42602	0.377866	0.787411
T321688	chr7	+	intronic antisense	1.42596	0.031914	0.407848
T320329	chr7	-	intergenic	1.42593	0.119265	0.604103
NR_110802	chr17	-	bidirectional	1.42577	0.0378452	0.422136
T328665	chr7	+	intergenic	1.42575	0.0110384	0.309111
TCONS_00016459	chr9	-	intergenic	1.42568	0.0602501	0.492525
T027130	chr1	+	intergenic	1.42561	0.382578	0.789652
NR_033927	chr1	+	intergenic	1.42554	0.405088	0.799545
TCONS_00010156	chr5	+	intergenic	1.4253	0.0347206	0.415006
ENST00000597192	chr2	+	natural antisense	1.4252	0.0774573	0.534963
ENST00000607710	chr8	-	bidirectional	1.42511	0.468545	0.821549
ENST00000607201	chr8	+	intergenic	1.42491	0.0876864	0.550525
T365100	chr9	-	intergenic	1.42472	0.0597526	0.492186
NR_110852	chr17	-	intronic antisense	1.4242	0.31295	0.763552
ENST00000451285	chr6	+	intergenic	1.42416	0.0397629	0.428586
NR_038387	chr3	-	intergenic	1.42416	0.338174	0.774307
T082334	chr12	-	intergenic	1.42414	0.178891	0.669661
ENST00000562656	chr16	+	intergenic	1.42412	0.0506901	0.463708
M18206	chr14	+	intergenic	1.42404	0.038749	0.425622
T063834	chr11	+	intronic antisense	1.4237	0.332053	0.771539
NR_038861	chr14	+	intergenic	1.42367	0.30211	0.757581
uc.403+	chr16	+	intergenic	1.42335	0.0290647	0.396667
T192387	chr2	+	intergenic	1.4233	0.0791564	0.537182
ENST00000609770	chr7	+	intergenic	1.42327	0.198969	0.689646
ENST00000448748	chr13	+	intergenic	1.42313	0.073539	0.529419
T087161	chr12	-	intergenic	1.42239	0.669479	0.897127
uc.286-	chr10	-	intergenic	1.42204	0.0996244	0.569971
uc.177-	chr5	-	intronic antisense	1.4219	0.213272	0.69899
T109032	chr14	+	intergenic	1.42182	0.365254	0.784757
T275707	chr4	+	intergenic	1.42179	0.420694	0.804917
ENST00000503685	chr5	+	intergenic	1.42171	0.408479	0.800193
T075676	chr12	+	intergenic	1.42138	0.00466083	0.240388
T003085	chr1	-	intergenic	1.42136	0.202381	0.692139
GSE61474_TCONS_00063000	chr11	-	intergenic	1.42099	0.0993673	0.569971
T270644	chr4	+	intergenic	1.42094	0.207623	0.696159
ENST00000557558	chr15	+	intergenic	1.42085	0.0472892	0.453842
ENST00000539206	chr12	-	intergenic	1.42015	0.328785	0.768916
ENST00000557981	chr15	+	intronic antisense	1.41981	0.185377	0.676338
NR_036647	chr17	-	intergenic	1.41974	0.228505	0.711321
ENST00000414201	chr13	+	intergenic	1.41974	0.20522	0.693758
T366719	chr9	-	natural antisense	1.4197	0.0284242	0.394759
NR_104065	chr13	+	natural antisense	1.41966	0.0922347	0.559169
T283968	chr5	-	intergenic	1.41951	0.108994	0.58703
NR_046986	chr11	+	intronic antisense	1.41851	0.251155	0.729085
T069097	chr11	-	intergenic	1.41843	0.432975	0.809663
ENST00000422216	chr1	+	intronic antisense	1.41838	0.448063	0.815588
NR_037655	chr12	+	exon sense-overlapping	1.4181	0.0353785	0.416611
ENST00000426716	chr2	+	intergenic	1.41808	0.332793	0.771539
T285672	chr5	+	intergenic	1.41804	0.0826602	0.539606
T270958	chr4	-	intergenic	1.41801	0.477669	0.824234
T286645	chr5	+	intronic antisense	1.41801	0.278065	0.745516
T020268	chr1	-	intron sense-overlapping	1.41784	0.0993382	0.569971
T138026	chr16	-	natural antisense	1.41759	0.00741821	0.277428
T191052	chr2	-	intergenic	1.41742	0.13008	0.621895
ENST00000413151	chr2	-	intergenic	1.41734	0.148004	0.634985
ENST00000563761	chr5	+	intergenic	1.41726	0.188387	0.678115
T340313	chr8	-	bidirectional	1.41709	0.071159	0.523185
T017174	chr1	+	intergenic	1.41702	0.129601	0.620977
ENST00000588946	chr18	+	natural antisense	1.41682	0.143077	0.631764
NR_102706	chr20	-	exon sense-overlapping	1.41646	0.00188922	0.196639
T283653	chr5	-	intergenic	1.41606	0.462488	0.82018
ENST00000418598	chr20	+	intron sense-overlapping	1.41568	0.237083	0.720168
uc002sti.2	chr2	-	intergenic	1.41563	0.269944	0.740599
T328849	chr7	-	intergenic	1.4155	0.0971319	0.566209
ENST00000532562	chr11	+	intergenic	1.41513	0.0609832	0.493752
ENST00000451749	chr2	-	intergenic	1.41477	0.0271763	0.389797
T176654	chr19	+	natural antisense	1.41443	0.359248	0.782599
T348277	chr8	-	intergenic	1.41424	0.269988	0.740599
T116800	chr15	+	natural antisense	1.41414	0.235885	0.719183
T309702	chr6	+	natural antisense	1.4138	0.360074	0.783127
T226357	chr21	-	intergenic	1.41327	0.126166	0.61492
NR_039998	chr16	-	intronic antisense	1.41325	0.305198	0.759566
ENST00000609964	chr22	+	intergenic	1.41313	0.499669	0.832145
TCONS_00018373	chr10	+	intergenic	1.41308	0.393048	0.795951
T038110	chr10	+	intergenic	1.41279	0.336332	0.773218
T132804	chr16	-	intergenic	1.41267	0.0547712	0.477466
TCONS_00009526	chr5	+	intergenic	1.41257	0.368423	0.784757
T352951	chr8	-	bidirectional	1.41251	0.186216	0.677785
T336350	chr7	-	intergenic	1.41247	0.257801	0.730642
ENST00000529392	chr11	+	bidirectional	1.41178	0.170873	0.662701
ENST00000440688	chr1	-	intronic antisense	1.41159	0.0992674	0.569859
T325966	chr7	-	intergenic	1.41154	0.204124	0.693068
ENST00000453853	chr10	-	intergenic	1.41153	0.0434307	0.437412
NR_027293	chr22	+	intergenic	1.41115	0.00306138	0.227187
T314343	chr6	+	natural antisense	1.41088	0.514732	0.838368
T331246	chr7	+	intergenic	1.41082	0.606323	0.871431
ENST00000591343	chr17	+	intron sense-overlapping	1.41075	0.346705	0.780014
T246078	chr3	-	intergenic	1.4105	0.323412	0.766355
T102477	chr14	-	intergenic	1.41045	0.3742	0.786291
ENST00000562672	chr17	-	intergenic	1.4102	0.176307	0.66801
T260029	chr4	+	intergenic	1.41015	0.231643	0.71502
T367646	chr9	+	bidirectional	1.40982	0.484881	0.827925
NR_110197	chr2	+	intergenic	1.40959	0.0156255	0.348439
uc.119+	chr3	+	intronic antisense	1.40955	0.139511	0.629038
T108741	chr14	+	intergenic	1.40942	0.36567	0.784757
ENST00000550759	chr12	-	intronic antisense	1.40937	0.0477455	0.454882
NR_046111	chr2	+	intergenic	1.40936	0.201396	0.692139
T280057	chr5	+	intergenic	1.40911	0.436531	0.810574
T006771	chr1	-	intergenic	1.40871	0.000534118	0.134895
ENST00000606853	chr8	-	bidirectional	1.40863	3.73274e-05	0.0537452
NR_122048	chr2	+	intergenic	1.40853	0.113794	0.592743
GSE61474_TCONS_00309437	chr7	-	intergenic	1.40848	0.778792	0.934497
NR_026562	chr20	+	exon sense-overlapping	1.40845	0.112365	0.591029
T185733	chr2	+	intergenic	1.40842	0.246003	0.726029
T163268	chr18	+	intronic antisense	1.40834	0.420062	0.804816
T319968	chr7	+	bidirectional	1.40795	0.0463345	0.449757
T359505	chr9	-	intergenic	1.4079	0.00363851	0.231823
ENST00000426616	chr3	+	intergenic	1.40772	0.0774516	0.534963
TCONS_00029045	chr21	+	intergenic	1.40755	0.247244	0.72654
ENST00000507514	chr5	-	intronic antisense	1.40691	0.072832	0.52811
T102945	chr14	-	intergenic	1.40691	0.345235	0.779632
ENST00000453455	chr9	-	intergenic	1.40682	0.00335168	0.231823
ENST00000587498	chr19	+	natural antisense	1.40634	0.0132993	0.327797
ENST00000422157	chr1	+	intergenic	1.40602	0.214801	0.699075
ENST00000574260	chr17	+	natural antisense	1.40591	0.245234	0.726029
T281015	chr5	+	intergenic	1.40574	1.58292e-05	0.0420335
T212534	chr20	-	intergenic	1.40572	0.350865	0.780898
T103478	chr14	+	intergenic	1.40558	0.308346	0.762461
T228294	chr21	+	intronic antisense	1.40549	0.255483	0.73023
T204195	chr2	+	intergenic	1.40543	0.307387	0.761789
NR_110761	chr1	-	intergenic	1.40542	0.505666	0.835248
T361905	chr9	-	intergenic	1.4054	0.160237	0.648853
T191039	chr2	+	intergenic	1.40533	0.117124	0.599331
T299457	chr6	-	intergenic	1.40532	0.131749	0.624171
ENST00000521870	chr5	+	intronic antisense	1.405	0.231451	0.71502
T209920	chr2	-	natural antisense	1.405	0.368013	0.784757
T215320	chr20	+	intergenic	1.40499	0.558432	0.854386
T206259	chr2	+	intergenic	1.40487	0.443189	0.813497
T197860	chr2	-	intergenic	1.40479	0.0145191	0.337889
ENST00000425352	chr1	-	intergenic	1.40404	0.319702	0.766279
T060496	chr11	-	natural antisense	1.40372	0.305635	0.759566
T263190	chr4	+	intergenic	1.40334	0.248575	0.728068
ENST00000450760	chr3	+	natural antisense	1.4032	0.00375636	0.231823
T091819	chr13	-	intergenic	1.40318	0.512387	0.837426
GSE61474_TCONS_00110349	chr15	+	intergenic	1.40288	0.246888	0.726206
ENST00000432558	chr5	+	intronic antisense	1.40255	0.155569	0.643725
ENST00000432062	chrX	-	intronic antisense	1.40253	0.0372119	0.419866
TCONS_00028198	chr20	+	intergenic	1.40249	0.203059	0.692886
T182672	chr2	+	intergenic	1.40231	0.0728496	0.52811
T196010	chr2	-	natural antisense	1.40204	0.132435	0.624171
NR_038847	chr17	+	intergenic	1.40197	0.00335552	0.231823
uc031pys.1	chr11	+	natural antisense	1.40189	0.00970121	0.29987
ENST00000437718	chr6	+	intergenic	1.40162	0.019736	0.364492
TCONS_00008392	chr4	+	intergenic	1.4015	0.0591776	0.490159
NR_102699	chr14	+	intergenic	1.40147	0.0370877	0.419866
T105518	chr14	-	natural antisense	1.40129	0.104189	0.57795
T157715	chr18	-	intergenic	1.40125	0.352376	0.781329
ENST00000500843	chr8	+	intergenic	1.4012	0.00651016	0.261902
T331942	chr7	+	intergenic	1.40116	0.000624632	0.140362
T159207	chr18	+	intergenic	1.40108	0.316522	0.763996
uc.427+	chr18	+	natural antisense	1.40104	0.0168479	0.351242
TCONS_00013573	chr7	+	intergenic	1.40096	0.125459	0.614188
ENST00000506899	chr4	-	intergenic	1.40076	0.581073	0.863151
T315383	chr6	-	natural antisense	1.40075	0.456194	0.818175
T307170	chr6	-	intergenic	1.40074	0.442108	0.813323
TCONS_00013655	chr7	+	intergenic	1.4007	0.0416979	0.434404
NR_103455	chr6	-	natural antisense	1.40056	0.33102	0.770908
NR_046113	chr5	-	intergenic	1.40022	0.0134075	0.328588
T120441	chr15	+	intergenic	1.39994	0.23898	0.721163
T356479	chr9	+	intergenic	1.39943	0.379478	0.787911
TCONS_00019770	chr11	-	intergenic	1.39928	0.146289	0.633869
NR_104653	chr5	-	intergenic	1.3992	0.161615	0.650905
T161828	chr18	-	intergenic	1.39908	0.0442893	0.440547
ENST00000420946	chr17	-	intergenic	1.39902	0.0991683	0.569859
T142859	chr17	+	intergenic	1.39897	0.273689	0.742587
T075145	chr12	+	intergenic	1.39888	0.16592	0.657363
T005786	chr1	-	intergenic	1.3984	0.258433	0.731275
ENST00000415065	chr1	-	intronic antisense	1.39831	0.0732298	0.528736
ENST00000429809	chr10	+	intergenic	1.39824	0.43862	0.812113
ENST00000518612	chr8	-	intergenic	1.39786	0.130419	0.622436
ENST00000567259	chr20	-	intergenic	1.39772	0.391918	0.795668
ENST00000528553	chr11	-	intergenic	1.3976	0.0241314	0.381117
T163224	chr18	-	intergenic	1.39754	0.223459	0.707215
T283177	chr5	+	intergenic	1.39745	0.026003	0.384965
T126938	chr16	-	intergenic	1.39744	0.311166	0.76314
ENST00000506299	chr5	+	intergenic	1.39732	0.127694	0.617148
NR_036461	chr1	-	bidirectional	1.39729	0.136341	0.627709
NR_038908	chr11	-	intronic antisense	1.39729	0.0401512	0.429822
NR_003084	chr12	+	exon sense-overlapping	1.39712	0.00439919	0.236268
ENST00000426901	chr1	+	intronic antisense	1.39711	0.209951	0.697699
uc.258-	chr9	-	intronic antisense	1.3971	0.178764	0.669661
T007515	chr1	+	intergenic	1.39704	0.0056198	0.253737
ENST00000523792	chr8	-	intergenic	1.39704	0.33208	0.771539
ENST00000591013	chr17	+	bidirectional	1.39703	0.154238	0.642934
T292220	chr5	+	bidirectional	1.39702	0.00594604	0.258517
ENST00000557610	chr14	-	bidirectional	1.39671	0.253354	0.730087
T293321	chr5	-	intergenic	1.39669	0.225603	0.708812
T042023	chr10	+	intergenic	1.39667	0.12828	0.618423
T088584	chr12	-	intronic antisense	1.39647	0.00848117	0.287969
T344568	chr8	-	intergenic	1.39641	0.0193646	0.362105
ENST00000467017	chr7	-	intergenic	1.39641	0.0585891	0.488799
T281141	chr5	+	intergenic	1.39623	0.209613	0.697699
T109929	chr14	+	intergenic	1.39593	0.0808479	0.537499
ENST00000606615	chr5	+	natural antisense	1.3958	0.141205	0.630997
T104356	chr14	-	intergenic	1.39574	0.0523073	0.468487
ENST00000425205	chr1	-	bidirectional	1.39572	0.232134	0.715331
T189168	chr2	+	intergenic	1.39525	0.513107	0.837473
ENST00000441053	chr2	-	intergenic	1.39493	0.369354	0.784757
ENST00000602909	chr2	-	intergenic	1.39487	2.20688e-06	0.013323
T145321	chr17	-	intergenic	1.3946	0.711494	0.912161
T050947	chr10	-	intergenic	1.39431	0.00642919	0.261902
TCONS_00016206	chr9	+	intergenic	1.3943	0.0255617	0.384499
uc.184+	chr5	+	exon sense-overlapping	1.39415	0.13699	0.627871
NR_038269	chr12	-	intergenic	1.39397	0.0344645	0.414419
ENST00000467369	chr6	+	intergenic	1.39384	0.0634555	0.500175
ENST00000449958	chr1	-	intergenic	1.39372	0.129054	0.619494
ENST00000422023	chr6	-	intergenic	1.39361	0.107436	0.584065
NR_130729	chr19	+	natural antisense	1.39346	0.103244	0.576924
ENST00000544089	chr12	+	intergenic	1.39345	0.36457	0.784342
TCONS_00013664	chr7	-	intergenic	1.39337	0.188247	0.678115
T340303	chr8	-	bidirectional	1.39263	0.140919	0.630613
T050188	chr10	+	intergenic	1.39261	0.320756	0.766279
ENST00000556389	chr14	-	bidirectional	1.39255	0.0493407	0.459574
TCONS_00002622	chr1	-	intergenic	1.39239	0.267009	0.739932
T197146	chr2	+	intergenic	1.39235	0.0430474	0.436769
ENST00000524166	chr8	-	intergenic	1.39231	0.0296201	0.399244
ENST00000607307	chr1	+	intergenic	1.39218	0.063173	0.499087
T341588	chr8	-	intergenic	1.39205	0.0809284	0.537499
ENST00000606994	chr5	+	bidirectional	1.39203	0.017484	0.354853
NR_038458	chr17	+	natural antisense	1.39186	0.00572461	0.255363
T231546	chr22	+	intergenic	1.39177	0.211621	0.698243
T297105	chr6	+	intronic antisense	1.39141	0.0117808	0.316069
ENST00000528139	chr8	+	intergenic	1.39114	0.31613	0.763996
NR_033244	chr5	-	intergenic	1.39114	0.259719	0.732495
uc002rhy.1	chr2	-	intronic antisense	1.39101	0.02	0.364492
GSE61474_TCONS_00163780	chr19	+	intergenic	1.39083	0.203724	0.693068
T172735	chr19	+	intergenic	1.3907	0.187614	0.678115
NR_125933	chr4	-	intergenic	1.39053	0.0243841	0.381559
T008911	chr1	-	intergenic	1.38994	0.299426	0.757344
T355076	chr9	-	intergenic	1.3899	0.328033	0.768405
T044793	chr10	+	natural antisense	1.38925	0.176538	0.66801
T197556	chr2	+	intergenic	1.38916	0.192449	0.683146
T055337	chr11	+	intergenic	1.38901	0.137196	0.627871
ENST00000536855	chr11	+	intronic antisense	1.38895	0.262856	0.735583
TCONS_00008414	chr4	-	intergenic	1.38867	0.0486668	0.457987
NR_110617	chr1	-	intronic antisense	1.38848	0.300088	0.757344
T363944	chr9	-	intergenic	1.3883	0.249115	0.728919
ENST00000566457	chr8	-	intergenic	1.38825	0.0722355	0.526174
T315674	chr6	+	intergenic	1.38823	0.138705	0.628214
T192275	chr2	-	bidirectional	1.38792	0.4549	0.817762
T225329	chr21	+	natural antisense	1.38787	0.246451	0.7262
T276086	chr4	-	intergenic	1.38784	0.239663	0.72202
ENST00000559246	chr15	-	intergenic	1.38749	0.311003	0.762959
NR_126027	chr8	-	intronic antisense	1.38698	0.336332	0.773218
ENST00000503589	chr4	-	intronic antisense	1.38687	0.0122275	0.318652
TCONS_00029369	chr22	+	intergenic	1.38681	0.250531	0.729085
T070180	chr11	-	intergenic	1.38679	0.081162	0.537628
T092414	chr13	+	intergenic	1.38669	0.571728	0.860105
NR_110413	chrY	+	intergenic	1.38661	0.413027	0.802826
ENST00000515186	chr4	-	natural antisense	1.38653	0.429842	0.808317
T305460	chr6	+	intergenic	1.38647	0.15944	0.648306
NR_024159	chr22	+	intergenic	1.38643	0.113235	0.591304
ENST00000607679	chr1	+	intergenic	1.38628	0.0144089	0.337798
T208714	chr2	-	intergenic	1.38625	0.365982	0.784757
TCONS_00028448	chr20	-	intergenic	1.38591	0.322424	0.766279
NR_036573	chr7	+	exon sense-overlapping	1.3858	0.0409515	0.431898
T364405	chr9	+	intergenic	1.38573	0.13504	0.625863
uc001pco.3	chr11	+	intergenic	1.38571	0.0198539	0.364492
T060086	chr11	-	intronic antisense	1.38554	0.0188539	0.35916
NR_040085	chr7	+	intergenic	1.38549	0.0618742	0.496276
NR_104173	chr12	+	intronic antisense	1.38545	0.0939942	0.563727
T091389	chr13	-	intergenic	1.38538	0.0309462	0.404468
NR_046216	chr7	-	intergenic	1.38536	0.0952297	0.563727
T098444	chr13	+	intergenic	1.38475	0.198903	0.689646
T112371	chr15	+	intergenic	1.3847	0.0171584	0.352093
ENST00000609881	chr1	+	bidirectional	1.38468	0.0947582	0.563727
NR_036533	chr10	-	intergenic	1.38447	0.0346017	0.414419
T025202	chr1	+	intergenic	1.38436	0.147305	0.634599
ENST00000419993	chr1	+	natural antisense	1.38435	0.515919	0.838577
T103835	chr14	-	intergenic	1.38408	0.245164	0.726029
NR_003288	chr6	+	intron sense-overlapping	1.38405	0.215761	0.700054
NR_120668	chr10	-	intergenic	1.38374	0.0717564	0.524761
T164562	chr18	+	intergenic	1.3835	0.116624	0.598169
ENST00000509629	chr5	-	intronic antisense	1.38348	0.412489	0.802826
T042962	chr10	-	intergenic	1.3833	0.400356	0.797479
ENST00000602329	chr18	+	natural antisense	1.38324	0.0688157	0.517856
T008082	chr1	-	intergenic	1.38304	0.00944679	0.297587
T137631	chr16	+	intergenic	1.38303	0.196249	0.685954
T096741	chr13	+	intergenic	1.38302	0.227409	0.709902
T133266	chr16	-	natural antisense	1.38222	0.127189	0.616432
ENST00000558110	chr15	-	intronic antisense	1.38213	0.297822	0.756459
T363633	chr9	-	intergenic	1.38195	0.267331	0.740214
NR_027245	chr18	-	intergenic	1.38173	0.217803	0.701182
TCONS_l2_00022134	chr5	+	intronic antisense	1.3817	0.415379	0.803182
T057510	chr11	+	intergenic	1.38166	0.24769	0.726955
T361602	chr9	+	intergenic	1.38163	0.0389205	0.425622
ENST00000591705	chr17	+	intergenic	1.38081	0.00746925	0.278734
ENST00000437067	chr6	+	natural antisense	1.38045	0.17761	0.669175
T372854	chrX	+	intergenic	1.38033	0.193383	0.683146
ENST00000602992	chr7	-	intergenic	1.38018	0.052124	0.468087
ENST00000538101	chr11	+	intronic antisense	1.38014	0.0548825	0.477971
T104329	chr14	+	intergenic	1.37997	0.000593722	0.138626
GSE61474_TCONS_00320482	chr8	-	intergenic	1.37989	0.0185711	0.357186
T122458	chr15	-	intergenic	1.37982	0.298597	0.75649
ENST00000527684	chr11	-	intergenic	1.37975	0.0838975	0.541293
T313718	chr6	-	intronic antisense	1.37971	0.0973711	0.566648
T232629	chr22	-	intergenic	1.37965	0.13488	0.625863
NR_033489	chr6	-	exon sense-overlapping	1.37939	0.237263	0.720233
T004562	chr1	-	intergenic	1.37898	0.42105	0.805101
ENST00000561876	chr16	+	intergenic	1.3788	0.265867	0.738885
TCONS_00028641	chr20	-	intergenic	1.37857	0.172547	0.66463
NR_040000	chr17	+	exon sense-overlapping	1.37851	0.0746482	0.531349
T038833	chr10	-	intergenic	1.37836	0.0366894	0.418982
T051756	chr10	-	intergenic	1.37809	0.163461	0.652897
NR_003061	chr19	+	intergenic	1.37802	0.533376	0.843614
TCONS_00008102	chr4	+	bidirectional	1.378	0.170376	0.662264
T331093	chr7	-	intergenic	1.37799	0.185965	0.677332
T108308	chr14	+	intergenic	1.37768	0.160493	0.649111
NR_026845	chr21	+	exon sense-overlapping	1.3776	0.339675	0.775284
ENST00000606533	chr1	-	natural antisense	1.37748	0.283321	0.748612
T118417	chr15	+	intergenic	1.37729	0.0859232	0.547413
T319327	chr7	-	intergenic	1.37715	0.480594	0.825581
uc001xfm.3	chr14	-	intronic antisense	1.37668	0.255306	0.730087
T353800	chr8	+	natural antisense	1.37663	0.18874	0.678115
ENST00000595853	chr19	-	intronic antisense	1.3766	0.185868	0.677232
T297459	chr6	+	intergenic	1.37644	0.256313	0.730642
T045134	chr10	-	intergenic	1.37639	0.307002	0.761311
T365361	chr9	-	intergenic	1.37627	0.0826637	0.539606
ENST00000515092	chr5	+	intronic antisense	1.37596	0.182648	0.673237
T290706	chr5	-	intergenic	1.37574	0.310682	0.76282
T305684	chr6	-	intergenic	1.37563	0.495662	0.831219
T259961	chr4	+	intergenic	1.37561	0.124967	0.613771
T117478	chr15	+	intergenic	1.37557	0.192125	0.683033
ENST00000416066	chr9	-	intergenic	1.37556	0.0968465	0.565384
ENST00000445589	chr20	-	intergenic	1.37551	0.00423931	0.234765
ENST00000453128	chr1	-	intronic antisense	1.37534	0.406949	0.800144
T257812	chr3	-	intergenic	1.37532	0.239797	0.72202
uc003mth.1	chr6	-	intergenic	1.37531	0.611823	0.87225
T085900	chr12	-	intergenic	1.37506	0.350505	0.780898
T099794	chr13	-	intergenic	1.37505	0.0105035	0.303177
T164563	chr18	+	intergenic	1.37497	0.275739	0.743944
NR_125792	chr2	+	intergenic	1.37489	0.407596	0.800144
T305538	chr6	-	intergenic	1.37487	0.109821	0.587824
NR_047550	chr11	+	intergenic	1.37448	0.280111	0.746523
T016658	chr1	-	intergenic	1.37431	0.0382155	0.424349
T182794	chr2	+	intergenic	1.37415	0.209101	0.697459
T183623	chr2	+	intergenic	1.37409	0.152575	0.641004
T081954	chr12	-	intergenic	1.37401	0.3834	0.790332
TCONS_00016396	chr9	-	intergenic	1.374	0.0144504	0.337889
NR_029401	chr1	-	intergenic	1.3738	0.37163	0.78623
uc021rpq.1	chr14	+	intergenic	1.37379	0.338277	0.774307
NR_120346	chr15	-	intronic antisense	1.37372	0.178318	0.669657
TCONS_00025982	chr17	+	intergenic	1.37368	0.190531	0.680306
NR_026973	chr6	-	natural antisense	1.37367	0.190636	0.680538
T082710	chr12	+	intergenic	1.37314	0.302999	0.758179
ENST00000609511	chr4	+	intergenic	1.37312	0.157578	0.64562
T363174	chr9	-	intergenic	1.37307	0.0677598	0.515461
NR_132323	chr6	+	intergenic	1.37303	0.00131264	0.170882
ENST00000440013	chr3	+	natural antisense	1.373	0.188392	0.678115
T064782	chr11	+	intergenic	1.37278	0.400731	0.797482
T119007	chr15	+	intergenic	1.37273	0.0353385	0.416611
ENST00000535247	chr12	+	intergenic	1.37262	0.24053	0.723012
NR_040106	chr4	+	intergenic	1.37246	0.188594	0.678115
T369042	chr9	-	intergenic	1.37233	0.391229	0.795254
ENST00000521991	chr8	+	intergenic	1.37208	0.242702	0.724499
NR_125853	chr6	-	intergenic	1.37204	0.0855339	0.546746
NR_046211	chr14	-	intergenic	1.37196	0.148601	0.636
T356335	chr9	-	intergenic	1.37177	0.220213	0.703299
ENST00000504882	chr4	+	intergenic	1.37137	0.210365	0.697926
T292549	chr5	-	intergenic	1.37125	0.0342806	0.413907
T212235	chr20	+	intergenic	1.37124	0.369988	0.784757
NR_021489	chr11	+	intronic antisense	1.37105	0.19307	0.683146
ENST00000585888	chr1	-	intronic antisense	1.37102	0.0690853	0.518366
ENST00000449346	chr2	+	intronic antisense	1.37071	0.0336049	0.410626
TCONS_00001500	chr1	-	intergenic	1.3707	0.0286743	0.394984
T359276	chr9	-	intergenic	1.37064	0.228623	0.711321
T142989	chr17	+	intergenic	1.37042	0.150739	0.63974
NR_034093	chr11	+	intronic antisense	1.37021	0.113023	0.591304
T136608	chr16	+	intergenic	1.37012	0.283841	0.748876
T091364	chr13	-	intergenic	1.37006	0.00950132	0.297587
ENST00000541495	chr11	-	intergenic	1.37006	0.193373	0.683146
TCONS_00025487	chr17	+	intergenic	1.36988	0.0463852	0.449996
ENST00000512693	chr5	-	intergenic	1.36987	0.276626	0.744159
NR_037642	chr1	-	natural antisense	1.36979	0.34164	0.776589
ENST00000554181	chr14	+	intergenic	1.36975	0.287465	0.749821
uc002aqh.1	chr15	+	intergenic	1.36971	0.286249	0.749152
ENST00000517345	chr8	+	intergenic	1.36946	0.450624	0.816842
T110500	chr14	-	intergenic	1.36923	0.049103	0.45934
ENST00000541391	chr12	+	intergenic	1.36901	0.589354	0.866716
T221987	chr20	-	intergenic	1.369	0.0377648	0.422118
NR_125400	chr3	-	intronic antisense	1.36898	0.104953	0.578798
T044119	chr10	-	intergenic	1.36889	0.0790629	0.536758
T024909	chr1	+	intergenic	1.36876	0.00778786	0.282174
ENST00000447600	chr1	+	natural antisense	1.36837	0.229465	0.711667
ENST00000500163	chr11	+	intronic antisense	1.36805	0.267961	0.740291
T290788	chr5	-	natural antisense	1.36801	0.0505217	0.463708
ENST00000414039	chr1	-	intergenic	1.36793	0.374223	0.786291
T149579	chr17	+	intergenic	1.36787	0.116636	0.598169
T035060	chr1	-	intergenic	1.36781	0.0602826	0.492525
T336713	chr7	+	intronic antisense	1.36779	0.434298	0.809726
NR_003143	chr2	-	intergenic	1.36759	0.0675242	0.51532
T039306	chr10	+	intergenic	1.36736	0.202392	0.692139
T109579	chr14	+	intergenic	1.36731	0.127952	0.617629
T028161	chr1	-	intergenic	1.36718	0.557372	0.853472
uc001ooy.1	chr11	+	intergenic	1.36717	0.332559	0.771539
TCONS_00018649	chr10	-	intergenic	1.36706	0.0678879	0.515461
T343733	chr8	+	natural antisense	1.36694	0.0470091	0.452492
TCONS_00006632	chr3	-	intergenic	1.36662	0.179534	0.669864
NR_047015	chr13	-	intergenic	1.36659	0.208462	0.696492
T184350	chr2	-	intergenic	1.36645	0.211908	0.698731
T093919	chr13	-	bidirectional	1.3664	0.511153	0.836836
ENST00000561560	chr15	+	intergenic	1.36613	0.0701569	0.520468
ENST00000555649	chr14	-	intergenic	1.36593	0.414085	0.803182
ENST00000457213	chr20	+	intronic antisense	1.36587	0.214705	0.699075
NR_033202	chr17	+	intronic antisense	1.3658	0.615889	0.873601
T216318	chr20	+	intergenic	1.36571	0.340139	0.775533
NR_027004	chr14	-	intronic antisense	1.36558	0.118191	0.601504
ENST00000601618	chr19	+	natural antisense	1.36557	0.082902	0.539606
T193502	chr2	-	intergenic	1.36549	0.529875	0.84263
GSE61474_TCONS_00152495	chr17	-	intergenic	1.36548	0.0975918	0.56755
T198180	chr2	-	intergenic	1.36539	0.138773	0.628214
NR_033965	chr3	-	intronic antisense	1.36539	0.0765986	0.533974
uc002nsw.1	chr19	+	intergenic	1.36528	0.0208735	0.369999
T122208	chr15	-	natural antisense	1.36522	0.0252825	0.384197
TCONS_00012692	chr6	-	bidirectional	1.36517	0.434353	0.809726
T361719	chr9	-	intergenic	1.36487	0.161127	0.650153
ENST00000567093	chr16	+	intergenic	1.36482	0.270452	0.740833
NR_038294	chr6	+	intergenic	1.36475	0.0277994	0.393145
TCONS_l2_00018503	chr3	+	intergenic	1.36469	0.157897	0.64562
ENST00000515232	chr4	+	intergenic	1.36461	0.298666	0.75649
T377030	chrX	+	intergenic	1.36451	0.509231	0.836518
TCONS_00016037	chr9	+	intergenic	1.36439	0.00639331	0.261902
GSE61474_TCONS_00085238	chr12	-	intergenic	1.36434	0.171471	0.663149
ENST00000492744	chr17	-	intron sense-overlapping	1.36375	0.156253	0.644405
T351853	chr8	+	intronic antisense	1.3636	0.142158	0.631568
ENST00000579378	chr17	-	intergenic	1.3634	0.473448	0.823078
T311234	chr6	-	intergenic	1.36337	0.144303	0.633196
T336257	chr7	+	intergenic	1.36329	0.102531	0.576173
T289882	chr5	+	intronic antisense	1.36325	0.0271642	0.389797
T192843	chr2	-	intergenic	1.36308	0.0705149	0.520961
T050203	chr10	+	intergenic	1.36306	0.0821465	0.538848
T375862	chrX	-	intergenic	1.36242	0.217043	0.701182
uc003lin.3	chr5	-	natural antisense	1.36225	0.0143142	0.336492
NR_033876	chr17	-	intergenic	1.36179	0.179428	0.669725
NR_024322	chr2	-	intergenic	1.36165	0.102402	0.576173
ENST00000415236	chr2	+	natural antisense	1.36135	0.127405	0.616445
T139644	chr17	+	intergenic	1.36114	0.29277	0.753573
T285348	chr5	+	intergenic	1.36112	0.0530347	0.470987
ENST00000607372	chr1	-	intergenic	1.36103	0.296533	0.755875
T293782	chr5	-	intergenic	1.36079	0.0326651	0.409131
NR_024497	chr10	+	intergenic	1.36068	0.299715	0.757344
T360917	chr9	+	intergenic	1.36066	0.0272875	0.390484
NR_104057	chr13	-	intergenic	1.36055	0.0424554	0.435145
T352851	chr8	+	intergenic	1.36047	0.339797	0.775423
T118742	chr15	+	intergenic	1.36045	0.19416	0.684231
TCONS_00012377	chr6	-	intergenic	1.36029	0.257526	0.730642
NR_120329	chr15	+	intronic antisense	1.36024	0.209282	0.697662
NR_038450	chr7	-	intergenic	1.36017	0.315396	0.763996
TCONS_00011715	chr6	+	intergenic	1.35995	0.344681	0.779401
TCONS_00012805	chr6	-	intergenic	1.35988	0.105654	0.580443
NR_003720	chr4	+	intergenic	1.35985	0.126364	0.615217
NR_120587	chr11	+	bidirectional	1.3597	0.00560497	0.253737
T070329	chr11	+	intergenic	1.35969	0.114803	0.594949
ENST00000438818	chr6	-	intergenic	1.35968	0.385284	0.792115
T341037	chr8	-	intronic antisense	1.35932	0.137391	0.627871
NR_119379	chr16	-	natural antisense	1.35924	0.0183158	0.356829
T032329	chr1	+	natural antisense	1.35914	0.107057	0.583511
TCONS_00004340	chr2	-	intergenic	1.35882	0.165985	0.657424
T189263	chr2	+	intergenic	1.3588	0.163547	0.652897
ENST00000588397	chr18	-	natural antisense	1.35865	0.454769	0.817737
uc001utv.3	chr13	+	intergenic	1.35854	0.20598	0.694411
ENST00000457671	chr1	+	intron sense-overlapping	1.35828	0.00483432	0.244553
ENST00000421055	chr1	-	natural antisense	1.35823	0.0128979	0.32344
T277797	chr5	+	intronic antisense	1.35813	0.202634	0.692139
T029868	chr1	-	intergenic	1.35791	0.0388982	0.425622
ENST00000415556	chr17	+	intronic antisense	1.35775	0.233335	0.716531
NR_036531	chr13	-	natural antisense	1.35774	0.00207948	0.20374
NR_038876	chr21	-	intronic antisense	1.35767	0.0828029	0.539606
ENST00000525142	chr11	-	natural antisense	1.35747	0.0107532	0.307134
TCONS_00021010	chr12	-	bidirectional	1.35743	0.272619	0.742091
T102240	chr14	-	intergenic	1.35731	0.14646	0.63406
T355467	chr9	+	intergenic	1.3572	0.0621616	0.497135
NR_002713	chr5	+	intergenic	1.3572	0.425641	0.807257
ENST00000415471	chr9	-	intergenic	1.35716	0.218886	0.701868
T266756	chr4	-	intronic antisense	1.35712	0.392223	0.795777
T349541	chr8	-	intergenic	1.35706	0.418387	0.804153
NR_102735	chr9	-	natural antisense	1.35704	0.480471	0.825581
T122774	chr15	-	intergenic	1.35702	0.367	0.784757
uc002kol.1	chr18	-	intergenic	1.35696	0.382172	0.789652
T365671	chr9	-	intergenic	1.35691	0.0936261	0.563431
T212187	chr20	-	intergenic	1.3568	0.0200831	0.364492
T304965	chr6	-	intergenic	1.35659	0.215167	0.699075
TCONS_00010304	chr5	-	intergenic	1.35653	0.361682	0.783392
ENST00000522228	chr8	+	intronic antisense	1.3565	0.0358087	0.416611
T352838	chr8	-	intergenic	1.35631	0.46861	0.821549
uc003tsv.3	chr7	+	intergenic	1.35624	0.288274	0.750582
ENST00000511329	chr5	-	natural antisense	1.35609	0.639637	0.883123
T272083	chr4	+	intergenic	1.35605	0.28662	0.749282
ENST00000575562	chr16	+	natural antisense	1.35592	0.0170408	0.35133
NR_015410	chr6	+	intergenic	1.35555	0.364457	0.784342
ENST00000609118	chr1	+	natural antisense	1.35555	0.0441514	0.439936
ENST00000423367	chr18	+	natural antisense	1.35544	0.110933	0.589912
T084651	chr12	-	intergenic	1.35542	0.363076	0.78425
TCONS_00028962	chr21	+	intergenic	1.35536	0.326238	0.767412
M18204	chr14	+	intergenic	1.35527	0.453143	0.817266
T346489	chr8	+	natural antisense	1.35518	0.0238241	0.379381
NR_037889	chr5	+	intergenic	1.35515	0.262734	0.735382
TCONS_00013652	chr7	+	intergenic	1.3551	0.0718593	0.524761
NR_036679	chr7	+	intergenic	1.35506	0.0114723	0.314905
T337780	chr8	+	intergenic	1.35502	0.813427	0.943581
T235725	chr22	+	intergenic	1.35468	0.245881	0.726029
T280409	chr5	-	intergenic	1.35457	0.464372	0.820391
ENST00000602702	chr20	-	intergenic	1.3545	0.489207	0.829113
T098928	chr13	-	intergenic	1.35405	0.573078	0.860213
T036623	chr10	+	intergenic	1.35401	0.332944	0.771539
ENST00000442889	chr1	-	bidirectional	1.35397	0.0417472	0.434404
T258145	chr3	+	intergenic	1.35378	0.1	0.570509
NR_003531	chr14	+	natural antisense	1.35336	0.133619	0.625132
T290970	chr5	+	natural antisense	1.35336	0.395584	0.796077
ENST00000424436	chr22	+	intergenic	1.35327	0.205879	0.694353
ENST00000561909	chr14	+	bidirectional	1.35302	0.0295624	0.399244
NR_110124	chr17	+	exon sense-overlapping	1.35292	0.19583	0.685762
ENST00000596027	chr19	+	natural antisense	1.35275	0.0101815	0.303177
T307647	chr6	+	intergenic	1.3527	0.132858	0.625132
NR_038866	chr3	-	bidirectional	1.35262	0.210078	0.697744
T219759	chr20	+	intergenic	1.35251	0.064937	0.506309
ENST00000527483	chr10	-	bidirectional	1.35238	0.319936	0.766279
ENST00000534036	chr11	-	intronic antisense	1.35228	0.138959	0.628214
T350444	chr8	+	intergenic	1.35219	0.668426	0.896597
ENST00000567818	chr8	-	intergenic	1.35209	0.222348	0.706194
ENST00000566372	chr3	-	bidirectional	1.35207	0.0307721	0.404468
NR_120379	chr15	+	intergenic	1.35198	0.0159169	0.349887
TCONS_00001003	chr1	+	intergenic	1.3518	0.36118	0.783191
T363113	chr9	-	intronic antisense	1.3513	0.0190847	0.361674
TCONS_00009346	chr5	+	intergenic	1.35123	0.208624	0.6966
T186944	chr2	-	intronic antisense	1.3511	0.22505	0.708524
T381983	chrX	+	intergenic	1.35083	0.25012	0.729085
TCONS_00023466	chr15	+	intergenic	1.35076	0.623685	0.875883
T085943	chr12	+	intergenic	1.35071	0.13707	0.627871
ENST00000542627	chr12	+	intergenic	1.35056	0.169833	0.66164
T218098	chr20	-	intergenic	1.35049	0.0810414	0.537499
ENST00000356499	chr4	-	natural antisense	1.35048	0.00842427	0.287969
T014047	chr1	+	intergenic	1.35037	0.26217	0.734758
T231696	chr22	+	intergenic	1.35035	0.492781	0.830335
T126158	chr16	-	intergenic	1.35021	0.215169	0.699075
TCONS_00000779	chr1	+	intergenic	1.35019	0.349514	0.780702
NR_003703	chr6	-	intron sense-overlapping	1.3501	0.302179	0.757581
T047476	chr10	-	intergenic	1.35002	0.132256	0.624171
NR_047573	chr3	+	intronic antisense	1.35001	0.226093	0.709103
ENST00000593857	chr19	-	natural antisense	1.34974	0.0168988	0.351242
ENST00000415441	chr9	-	intergenic	1.34937	0.0120169	0.316655
T159902	chr18	+	intergenic	1.34929	0.363274	0.78425
T365764	chr9	+	intergenic	1.34928	0.0255352	0.384499
T287560	chr5	+	intergenic	1.34924	0.394994	0.795993
TCONS_00026559	chr18	-	intergenic	1.34921	0.0601225	0.492525
TCONS_00008906	chr4	+	intergenic	1.34916	0.138114	0.627871
uc002yew.1	chr20	-	intergenic	1.34915	0.0717847	0.524761
T066031	chr11	+	intergenic	1.34914	0.0601493	0.492525
T129227	chr16	+	intergenic	1.34885	0.187688	0.678115
T086049	chr12	-	natural antisense	1.34878	0.107531	0.584065
NR_121632	chr8	-	natural antisense	1.34875	0.332717	0.771539
NR_108107	chr22	+	intergenic	1.34873	0.137887	0.627871
GSE61474_TCONS_00293495	chr6	-	intergenic	1.34872	0.269941	0.740599
uc002kek.1	chr17	-	intergenic	1.34863	0.172793	0.66463
T290066	chr5	-	bidirectional	1.3486	0.118734	0.602668
T136710	chr16	-	intergenic	1.34851	0.0631723	0.499087
ENST00000603222	chr6	+	intergenic	1.34828	0.0762661	0.533518
T096476	chr13	+	intergenic	1.34827	0.0787255	0.53634
T034705	chr1	+	intergenic	1.34805	0.0242754	0.381336
uc.158-	chr5	-	intron sense-overlapping	1.34804	0.228697	0.711321
T381166	chrX	-	intergenic	1.34797	0.167491	0.658757
T191601	chr2	-	bidirectional	1.34796	0.0145851	0.337889
T293595	chr5	-	bidirectional	1.34774	0.244744	0.726029
T199859	chr2	-	intergenic	1.34771	0.00415482	0.234267
T098426	chr13	+	intergenic	1.34745	0.217227	0.701182
T209085	chr2	-	intergenic	1.34729	0.253404	0.730087
T292514	chr5	+	intergenic	1.34725	0.160166	0.64885
TCONS_00020997	chr12	-	intergenic	1.34696	0.452163	0.816842
ENST00000591936	chr19	-	intron sense-overlapping	1.34689	0.463726	0.820251
T206472	chr2	+	intergenic	1.34671	0.297067	0.756146
TCONS_00015149	chr8	-	intergenic	1.34655	0.296945	0.756059
NR_038328	chr21	-	intergenic	1.34641	0.301928	0.757581
T352266	chr8	-	intergenic	1.3464	0.0856311	0.546889
NR_110141	chr7	+	intronic antisense	1.34637	0.0450011	0.443542
ENST00000435092	chr9	-	intergenic	1.34633	0.0800001	0.537499
T276340	chr4	-	intergenic	1.34626	0.165888	0.657363
T319121	chr7	+	intergenic	1.34615	0.0172417	0.352663
T362163	chr9	-	intergenic	1.34613	0.322596	0.766331
T199539	chr2	-	intergenic	1.34612	0.0119284	0.316655
TCONS_00010265	chr5	-	intergenic	1.34598	0.118045	0.601501
T190266	chr2	+	intergenic	1.34579	0.12514	0.613771
T027623	chr1	+	natural antisense	1.34564	0.0087671	0.290531
uc002vbm.1	chr2	+	intergenic	1.34548	0.0875103	0.550356
TCONS_00020888	chr12	-	intergenic	1.34545	0.108777	0.586808
T337632	chr8	+	intergenic	1.34512	0.0337232	0.411199
ENST00000553396	chr14	-	intergenic	1.3451	0.0202103	0.364503
uc022bii.1	chr9	+	intronic antisense	1.34498	0.0145888	0.337889
ENST00000592744	chr9	-	natural antisense	1.34464	0.187689	0.678115
T196271	chr2	-	intergenic	1.34463	0.287128	0.749789
uc.233-	chr7	-	intronic antisense	1.34459	0.16897	0.660236
T059849	chr11	-	natural antisense	1.34457	0.0310954	0.404468
T104335	chr14	+	intergenic	1.3445	0.652253	0.889422
T247315	chr3	-	intergenic	1.34444	0.308716	0.762461
T344191	chr8	-	natural antisense	1.3443	0.00704864	0.274294
ENST00000599110	chr10	+	natural antisense	1.3442	0.112948	0.591304
T076452	chr12	-	intergenic	1.34411	0.180685	0.671081
NR_038394	chr20	+	intergenic	1.34405	0.372876	0.786291
ENST00000519218	chr7	-	intronic antisense	1.344	0.0209816	0.37049
NR_130728	chr19	+	natural antisense	1.34399	0.144287	0.633196
NR_103786	chr2	-	bidirectional	1.34392	0.0251268	0.384197
NR_026682	chr5	-	intronic antisense	1.34389	0.134552	0.62528
NR_002161	chrY	-	intergenic	1.34384	0.636871	0.882238
T257196	chr3	+	intergenic	1.34382	0.434558	0.809726
T224398	chr21	+	intergenic	1.34373	0.206352	0.695001
T210210	chr2	-	intergenic	1.34301	0.0732136	0.528736
[truncated: 7,344 more rows]
