# Supplementary material for: LncRNA Expression in CD4+ T Cells in Neurosyphilis Patients
Source: Front Cell Infect Microbiol. 2017 Nov 8;7:461. doi: 10.3389/fcimb.2017.00461 (PMC5682391; doi:10.3389/fcimb.2017.00461)
Supplement: Supplementary file 2 [file DataSheet2.XLS]

## Sheet: up_test_vs_ctrl
seqname	chrom	strand	Fold Change	P-value	FDR
NM_001109809	chr6	-	12.1349	0.270249	0.670227
NM_020402	chr11	-	9.15697	0.288583	0.688195
NM_001282394	chr9	+	9.08924	0.410054	0.758763
NM_015286	chr15	+	7.66601	0.150091	0.540252
ENST00000342894	chr22	+	6.47105	0.266774	0.666726
NM_001164484	chr10	-	5.86232	0.123616	0.501924
NM_001277313	chr15	-	5.65755	0.271312	0.671182
NM_001001960	chr11	-	5.47829	0.332869	0.715299
NM_022092	chr16	+	5.15772	0.359384	0.730089
NM_198546	chr1	-	5.01463	0.375085	0.738246
NM_152413	chr8	-	5.00736	0.361608	0.731342
NM_001243722	chr16	+	4.99262	0.406257	0.755916
NM_144635	chr3	+	4.89272	0.333094	0.715349
NM_182960	chr5	-	4.89178	0.368573	0.735475
NM_033394	chr2	+	4.84121	0.33556	0.716441
NM_080927	chr3	-	4.80038	0.330034	0.713526
NM_004577	chr7	-	4.68788	0.29333	0.692451
ENST00000593907	chr5	+	4.66976	0.262482	0.663016
NM_053024	chr3	-	4.56619	0.313784	0.704186
ENST00000417488	chr9	+	4.56133	9.7658e-05	0.0626848
NM_000115	chr13	-	4.34136	0.423125	0.765924
NM_016352	chr7	+	4.23773	0.336214	0.716662
NM_198479	chr19	-	4.23267	0.280192	0.678666
NM_003031	chr16	-	4.20968	0.271153	0.671182
NM_000287	chr6	-	4.18004	0.0847709	0.438303
NM_019845	chr2	-	4.17196	0.222895	0.627897
NM_207330	chr4	+	4.14149	0.313301	0.704096
NM_001661	chr17	+	4.13985	0.275369	0.674888
NM_002937	chr14	+	4.07692	0.366149	0.733863
NM_001370	chr2	+	4.06634	0.152253	0.543173
NM_001147	chr8	-	4.03358	0.332624	0.715291
NM_004517	chr11	+	4.0101	0.313526	0.704096
NM_203309	chr14	-	3.95902	0.255913	0.658598
NM_001105519	chr2	+	3.9512	0.168949	0.564842
NM_006247	chr19	+	3.93442	0.350846	0.725096
NM_002630	chr6	-	3.91294	4.61055e-05	0.0530424
NM_033407	chr1	-	3.87936	0.257594	0.659644
NM_005294	chr9	+	3.87692	0.317367	0.707146
NM_014269	chr4	+	3.8585	0.402243	0.753225
NM_173812	chr12	-	3.85475	0.000316489	0.0844511
NM_138430	chr13	-	3.8512	0.00178211	0.106153
NM_020056	chr6	+	3.83667	0.0710495	0.411247
NM_014617	chr2	-	3.80519	0.373306	0.737302
NM_001904	chr3	+	3.77673	0.260663	0.661346
NM_144593	chr12	-	3.75274	0.410518	0.759061
NM_031299	chr12	-	3.74405	0.154125	0.545013
NM_080720	chrX	+	3.72688	0.421318	0.76564
NM_130387	chr3	-	3.6641	0.319173	0.70719
NM_002122	chr6	+	3.65616	0.105793	0.475797
NM_001130067	chr4	+	3.61922	0.00128762	0.0989378
NM_006671	chr1	-	3.55103	0.357711	0.729376
NM_001245002	chr19	+	3.5302	0.375421	0.738246
NM_000899	chr12	-	3.45599	0.102979	0.470955
NM_032598	chr17	-	3.38098	0.118782	0.494424
NM_001271829	chr9	-	3.37273	0.36086	0.730825
NM_138722	chr12	+	3.35904	0.0242484	0.274774
NM_145291	chr4	+	3.32681	0.2761	0.675029
NM_030968	chr17	+	3.3189	0.403001	0.753643
NM_052859	chr3	-	3.2791	0.280714	0.679244
NM_182492	chr22	-	3.27162	0.325098	0.710803
NM_052888	chr17	+	3.21569	0.182938	0.582963
NM_001242901	chr19	+	3.21498	0.182649	0.58275
NM_021734	chr17	-	3.2017	0.353349	0.726121
NM_005930	chr14	+	3.16645	0.384604	0.743214
ENST00000308346	chr3	-	3.12482	0.00140866	0.0996547
NM_183239	chr10	+	3.11713	0.328562	0.713065
NM_031415	chr8	-	3.11404	0.382713	0.742831
NM_000236	chr15	+	3.09921	0.45127	0.781215
NM_007315	chr2	-	3.0494	0.0737296	0.417525
NM_001135	chr15	+	3.02689	0.42917	0.769212
NM_198285	chr7	-	2.96832	0.0202945	0.259606
NM_153706	chr5	+	2.96089	0.227487	0.633062
NM_007189	chr7	-	2.94196	0.331183	0.714272
NM_001287444	chr2	+	2.93498	0.406438	0.755926
NM_181506	chr5	+	2.93099	0.00857972	0.189016
NM_005512	chr11	-	2.92991	0.405669	0.755265
NM_018407	chr8	+	2.91129	0.244332	0.647952
uc011dig.1	chr6	-	2.89197	0.155964	0.547851
NM_024869	chr1	+	2.88539	0.530723	0.818646
NM_000586	chr4	-	2.88477	0.119298	0.494424
NM_016831	chr1	+	2.87799	0.165736	0.56104
NM_002644	chr1	-	2.8762	0.0482583	0.352947
NM_147192	chr1	+	2.871	0.382373	0.742526
NM_207514	chr16	+	2.86139	0.430925	0.770064
ENST00000594609	chr1	+	2.85611	0.546542	0.824781
NM_152709	chr10	+	2.85603	0.0874541	0.443492
NM_024323	chr19	-	2.85021	0.306598	0.70029
NM_006158	chr8	-	2.81274	0.00975881	0.19643
NM_001013641	chr1	+	2.80238	0.464642	0.788339
NM_001144967	chr18	+	2.79051	0.0200707	0.258908
NM_014568	chr2	+	2.78597	0.000402725	0.0844511
NM_015027	chr16	+	2.77815	0.319973	0.707676
NM_007030	chr5	-	2.7674	0.0840047	0.438141
NM_021026	chr22	+	2.76503	0.0140506	0.228818
NM_001017992	chr5	-	2.76096	0.296704	0.695709
NM_020364	chrY	+	2.75415	0.41882	0.764444
NM_198098	chr7	+	2.74654	0.420999	0.765611
NM_032892	chr15	-	2.73393	0.373942	0.737755
NM_021213	chr17	+	2.72782	0.379249	0.740448
ENST00000578340	chr18	+	2.71109	0.30485	0.699424
NM_001081976	chr1	-	2.69736	0.41968	0.76513
NM_001278730	chr22	+	2.6952	0.533955	0.820592
NM_000561	chr1	+	2.6928	0.00966677	0.19643
NM_031961	chr17	+	2.69143	0.319166	0.70719
NM_003812	chr2	+	2.68254	0.0349981	0.315514
NM_001037984	chr17	-	2.67458	0.25699	0.659227
NM_014883	chr4	-	2.66644	0.0373153	0.322463
NM_017566	chr16	-	2.66348	0.249947	0.652104
NM_001443	chr2	-	2.65449	0.102856	0.470955
ENST00000391480	chr11	-	2.64506	0.555703	0.829626
NM_005857	chr1	+	2.64425	0.389731	0.744948
NM_020855	chr19	+	2.63835	0.00248962	0.117368
NM_001190848	chr7	-	2.61322	0.090584	0.448879
NM_021643	chr2	+	2.60544	0.272522	0.672038
NM_014143	chr9	+	2.60497	0.0362305	0.321508
NM_001098805	chr9	+	2.60326	0.0071301	0.17598
NM_002922	chr1	+	2.5948	0.0628806	0.394428
NM_004864	chr19	+	2.59416	0.30314	0.698177
uc001diw.3	chr1	+	2.59292	0.125374	0.504215
NM_020769	chrX	+	2.59143	0.353118	0.726046
NM_018665	chr6	+	2.58951	0.000842263	0.0891451
NM_001291904	chr17	+	2.58229	9.89343e-05	0.0626848
NM_207404	chr3	+	2.57764	0.371016	0.736238
NM_170678	chr19	+	2.57452	0.500552	0.807079
ENST00000335083	chr10	+	2.53291	0.278828	0.677522
NM_001039397	chr17	-	2.50827	0.309807	0.702354
NM_181659	chr20	+	2.50306	0.135572	0.519939
NM_014241	chr10	-	2.49041	0.00217866	0.111602
NM_001032288	chr20	-	2.48503	0.499211	0.80623
NM_001098634	chr4	-	2.48344	0.519232	0.8169
NM_002610	chr2	+	2.48179	0.0144182	0.230004
NM_001765	chr1	+	2.47856	0.48812	0.799155
NM_203425	chr17	+	2.47851	0.489598	0.800033
NM_001256141	chr8	-	2.47265	0.112066	0.487239
ENST00000409845	chr2	+	2.47144	0.0561617	0.377269
ENST00000463937	chr3	+	2.46313	0.351687	0.725486
NM_020836	chr14	-	2.46127	0.206239	0.611307
NM_203411	chr17	+	2.44774	0.345788	0.721739
NM_018725	chr3	+	2.44662	0.121414	0.497721
NM_001394	chr8	-	2.43853	0.0186736	0.249822
NM_199129	chr20	-	2.43429	0.370385	0.736238
NM_003823	chr20	+	2.41517	0.348073	0.723293
NM_018945	chr6	+	2.40512	0.425798	0.767279
ENST00000506836	chr5	-	2.40381	0.186869	0.588588
NM_001031702	chr3	-	2.38537	0.154368	0.545218
NM_001005199	chr11	-	2.37659	0.111842	0.486695
NM_002393	chr1	+	2.37632	0.385652	0.743398
NM_001135690	chr8	-	2.36846	0.110287	0.483786
NM_006667	chrX	+	2.36821	0.207207	0.611929
NM_133465	chr9	+	2.36468	0.26731	0.667013
NM_000892	chr4	+	2.36462	0.000203035	0.0804018
uc001elk.2	chr1	-	2.36263	0.30007	0.696912
ENST00000338333	chr5	+	2.36024	0.391162	0.745532
NM_003421	chr10	+	2.35785	0.269242	0.669022
NM_001142551	chr1	-	2.3514	0.39053	0.744978
NM_001017928	chr3	-	2.34735	0.0997647	0.464829
NM_173678	chr7	+	2.34407	0.067621	0.405284
NM_018172	chr11	+	2.34	0.413343	0.760082
NM_015158	chr9	+	2.33397	0.00948659	0.196097
NM_005633	chr2	-	2.33395	0.102436	0.470801
NM_002867	chr1	-	2.32714	0.00996291	0.197157
NM_173506	chr19	-	2.32115	0.510411	0.812884
NM_019035	chr4	-	2.3184	0.0779357	0.424805
NM_030594	chr15	-	2.30887	0.000361746	0.0844511
ENST00000597060	chr1	+	2.30795	0.469444	0.790753
NM_002233	chr11	-	2.30707	0.417873	0.763894
NM_024786	chr5	-	2.29731	0.000156476	0.079954
NM_013310	chr2	+	2.28785	0.371127	0.736238
NM_001001344	chrX	+	2.28356	0.273995	0.673195
ENST00000601917	chr11	+	2.27736	0.278307	0.676788
NM_194463	chrX	+	2.27646	0.343887	0.721625
ENST00000507535	chr8	+	2.25826	0.328124	0.712472
NM_006979	chr6	+	2.25529	0.092246	0.451662
NM_080863	chr17	+	2.25407	0.330528	0.713526
NM_001012969	chr15	+	2.25254	0.382472	0.742628
NM_172377	chrX	-	2.24908	0.111341	0.485719
NM_001145805	chr5	+	2.2331	0.00427335	0.142139
NM_138353	chr19	+	2.23261	0.448931	0.780407
NM_152446	chr14	-	2.23014	0.473619	0.792757
ENST00000382776	chr5	-	2.21662	0.000381487	0.0844511
NM_177437	chr7	+	2.21444	0.140679	0.527422
NM_024922	chr16	+	2.21353	0.4758	0.793835
ENST00000600087	chr17	+	2.20757	0.32312	0.709474
NM_002053	chr1	-	2.2059	0.225831	0.63118
NM_030976	chr17	-	2.19953	0.305219	0.699477
NM_080867	chr14	+	2.19878	0.698935	0.89565
NM_145176	chr6	-	2.19628	0.384859	0.743216
NM_001001671	chrX	-	2.19591	0.186711	0.588553
NM_001010875	chr13	-	2.18893	0.310525	0.702981
NM_024509	chr19	+	2.18639	0.285119	0.684174
NM_019894	chr11	+	2.18403	0.16133	0.554703
ENST00000529844	chr11	-	2.18384	0.0609413	0.389395
NM_000186	chr1	+	2.18004	0.0475975	0.352063
ENST00000400102	chr8	-	2.18002	0.0347864	0.315407
NM_006714	chr6	+	2.17519	0.56135	0.832783
NM_001083893	chr14	-	2.16594	0.000353341	0.0844511
NM_152755	chr7	+	2.16123	0.368513	0.735475
NM_002309	chr22	-	2.15751	0.0564585	0.377657
NM_017414	chr22	+	2.15001	0.0434571	0.343134
NM_018298	chr1	-	2.14574	0.0199226	0.258033
NM_001130182	chr15	+	2.1411	0.0833972	0.436265
NM_005797	chr11	-	2.14078	0.332051	0.71502
NM_052942	chr1	-	2.13222	0.0549015	0.374113
NM_001080504	chr2	+	2.13126	0.350875	0.725096
NM_001146221	chr12	-	2.12765	0.130205	0.511507
NM_173503	chr17	+	2.10898	0.417246	0.763448
NM_207332	chr8	-	2.10438	6.03292e-06	0.0318538
NM_024989	chr2	-	2.10072	0.0030397	0.123282
NM_052941	chr1	-	2.09625	0.113995	0.488754
NM_015215	chr1	+	2.09455	0.0995383	0.464551
NM_001201457	chr17	-	2.09351	0.19119	0.59393
NM_032250	chr9	+	2.08449	0.00357099	0.131316
NM_001251845	chr3	+	2.08042	0.0247411	0.276375
NM_033553	chr1	-	2.07702	0.474953	0.793232
NM_001135050	chr1	-	2.07505	0.373232	0.737302
NM_002387	chr5	-	2.07317	0.00295564	0.122229
NM_182906	chr17	-	2.0686	0.626433	0.864757
NM_001001343	chr5	-	2.06622	0.302735	0.698177
NM_152761	chrX	+	2.05098	0.0630562	0.394787
uc003uzz.4	chr7	-	2.04682	0.0547837	0.373929
NM_012182	chr15	+	2.04555	0.311396	0.703219
NM_000477	chr4	+	2.03999	0.0286849	0.288369
NM_001012421	chr9	+	2.03662	0.00248796	0.117368
NM_001055	chr16	-	2.03616	0.433915	0.771577
ENST00000343767	chr11	-	2.03194	0.454914	0.783382
NM_002198	chr5	-	2.02746	0.0851254	0.438303
NM_001452	chr6	+	2.02423	0.416846	0.76307
NM_020917	chr19	-	2.01885	0.0411677	0.336116
NM_032606	chr12	-	2.01456	0.1958	0.599169
NM_001031743	chr6	+	2.01454	0.52722	0.818646
NM_002520	chr5	+	2.01329	0.428891	0.769212
NM_001321	chr12	-	2.00325	0.0299827	0.292282
ENST00000426003	chr3	-	1.99527	0.431276	0.770258
NM_144691	chr19	-	1.98646	0.43157	0.770486
NM_001201479	chr16	-	1.97899	0.303341	0.698186
ENST00000391369	chr1	+	1.97823	0.191014	0.59393
ENST00000416266	chr2	+	1.97213	0.459766	0.786091
NM_004520	chr5	+	1.9705	0.303912	0.698842
NM_006226	chr2	+	1.97016	0.0384573	0.327295
NM_021188	chr14	+	1.96965	0.0653492	0.398587
NM_030966	chr17	-	1.96867	0.552212	0.827692
NM_030938	chr17	+	1.96861	0.259717	0.660447
NM_032438	chr6	+	1.96465	0.102813	0.470955
ENST00000597120	chr5	+	1.96245	0.00205714	0.110458
NM_015500	chr21	-	1.9612	0.0725038	0.414787
NM_000329	chr1	-	1.9602	0.375091	0.738246
NM_020448	chr1	+	1.95929	0.000306376	0.0844511
NM_003600	chr20	-	1.95849	0.067962	0.405955
NM_015294	chr17	-	1.95629	0.00084543	0.0891451
NM_024704	chr20	-	1.95375	0.00985944	0.19695
ENST00000222224	chr19	-	1.95277	0.274255	0.673211
ENST00000558188	chr15	+	1.95223	0.076545	0.42129
NM_003956	chr10	-	1.94952	0.513446	0.813963
NM_002670	chr3	+	1.94715	0.0114035	0.209902
NM_005576	chr15	+	1.9372	0.0514978	0.364978
NM_005049	chr21	+	1.93706	0.0451476	0.345477
NM_001114403	chr7	-	1.93686	0.00124551	0.0981539
NM_173050	chr22	-	1.92917	0.487768	0.798908
NM_006315	chr4	+	1.92744	0.0206305	0.260596
NM_003292	chr1	-	1.92202	0.00117146	0.0970665
NM_018218	chr2	-	1.9171	0.00226086	0.113329
NM_022350	chr5	+	1.91654	0.400475	0.751962
NM_017438	chr21	-	1.90879	0.021124	0.263675
NM_145257	chr1	-	1.90602	0.00418099	0.140623
NM_001306141	chr7	+	1.90555	0.116977	0.491621
NM_003592	chr7	+	1.90348	0.0477419	0.352063
NM_012301	chr7	-	1.90328	0.524174	0.818635
NM_012337	chr1	-	1.89754	0.142007	0.529092
NM_021738	chr10	-	1.89654	0.00524995	0.154571
NM_016584	chr12	+	1.89603	0.0575548	0.379862
NM_001105	chr2	-	1.88446	0.000871809	0.0891451
NM_016449	chr22	-	1.87891	0.096347	0.458409
uc010orq.2	chr1	+	1.87863	0.33879	0.718592
NM_004755	chr14	-	1.87806	0.00350025	0.130764
NM_002600	chr1	+	1.8729	0.0173638	0.244699
NM_001080414	chr14	-	1.87213	0.129344	0.50978
NM_000896	chr19	+	1.87047	0.255149	0.657904
NM_002336	chr12	-	1.86716	0.00401603	0.138593
NM_015124	chr22	+	1.8652	0.481356	0.795824
NM_152556	chr7	-	1.86417	0.366119	0.733863
NM_020152	chr21	+	1.85926	0.0253434	0.277318
ENST00000324058	chr4	-	1.85693	0.0774151	0.422861
NM_022145	chr5	-	1.85623	0.0150686	0.231511
NM_031217	chr11	-	1.85488	0.208222	0.61247
ENST00000381800	chr12	-	1.85334	0.552139	0.827692
NM_019098	chr8	-	1.84755	0.530455	0.818646
NM_003121	chr19	+	1.84502	0.307347	0.700688
NM_001031618	chr7	+	1.84403	0.029058	0.288448
NM_016338	chr5	+	1.84107	0.0130588	0.220994
NM_147128	chr7	+	1.83496	0.467491	0.790333
NM_001164473	chr1	+	1.83242	0.0765034	0.42129
NM_015669	chr5	+	1.83125	0.369329	0.736148
NM_014876	chr22	-	1.82549	0.0114959	0.209902
NM_024926	chr7	+	1.82474	0.474607	0.793014
NM_015535	chr2	+	1.82265	0.243702	0.647597
NM_004438	chr2	-	1.82259	0.00154837	0.100734
uc010lba.4	chr7	-	1.82014	0.126977	0.506833
NM_004514	chr17	+	1.81837	0.25537	0.657904
NM_001278309	chr12	-	1.81828	0.0161952	0.237494
NM_024104	chr19	-	1.81813	0.254671	0.657429
NM_001098811	chr5	-	1.81812	0.168977	0.564842
NM_173855	chr12	-	1.81662	0.203254	0.606889
NM_145062	chr6	-	1.81652	0.234081	0.639046
NM_152529	chr2	-	1.81442	0.00383422	0.13587
NM_001730	chr13	+	1.81331	0.041299	0.336116
NM_032117	chr4	+	1.81177	0.0545755	0.373304
NM_001024457	chr2	+	1.81127	0.00348077	0.130344
NM_173523	chrX	+	1.81094	0.0118367	0.211887
NM_001431	chr6	-	1.81067	0.323799	0.709906
NM_152347	chr17	+	1.80976	0.170133	0.566513
NM_005675	chr22	+	1.80819	0.307251	0.70057
NM_016578	chr11	-	1.80817	0.124514	0.503236
NM_000187	chr3	-	1.80631	0.0407235	0.334749
NM_018530	chr17	-	1.80583	0.000781383	0.0891451
NM_001037735	chrX	-	1.80555	0.0851703	0.438303
uc003mvq.2	chr6	-	1.80189	0.102549	0.470832
NM_000593	chr6	-	1.80185	0.0903804	0.448879
NM_012253	chrX	+	1.80092	0.0734974	0.417052
NM_005715	chr6	+	1.80009	0.0106428	0.202973
NM_001896	chr16	-	1.79722	0.335286	0.716338
NM_002416	chr4	-	1.79696	0.573826	0.838785
NM_025244	chr2	-	1.79422	0.132229	0.51417
NM_032411	chr2	+	1.79323	0.00729867	0.17598
NM_024686	chr1	-	1.79126	0.389072	0.744948
NM_145071	chr3	-	1.78144	0.158928	0.552186
NM_006189	chr11	+	1.77982	0.0580152	0.380995
NM_014246	chr22	-	1.77765	0.284991	0.684174
NM_133261	chr19	+	1.77662	0.143542	0.531861
NM_005525	chr1	+	1.7737	0.122787	0.500142
NM_178496	chr3	-	1.77285	0.0108747	0.204973
uc002sjg.3	chr2	+	1.77244	0.000773951	0.0891451
NM_147129	chr3	-	1.77118	0.000193501	0.0804018
NM_004572	chr12	-	1.77028	0.00833848	0.187191
NM_003253	chr21	-	1.76997	0.00864804	0.189016
NM_001776	chr10	+	1.76964	0.171385	0.568413
NM_018842	chr7	-	1.76885	0.0158883	0.23713
NM_020476	chr8	-	1.767	0.204881	0.609106
NM_152611	chr20	-	1.76686	0.444356	0.778347
uc003oob.1	chr6	+	1.76658	0.0373008	0.322463
NM_001010862	chrX	-	1.76516	0.0544005	0.373032
NM_003236	chr2	-	1.76315	0.113923	0.488639
NM_001198	chr6	+	1.76259	0.00243831	0.117368
NM_018687	chr19	+	1.75943	0.460072	0.786091
NM_001001732	chr10	+	1.75913	0.282534	0.681177
NM_014002	chr1	+	1.75704	0.00355636	0.131316
uc002xci.1	chr20	-	1.75578	0.0320153	0.303303
NM_018177	chr4	+	1.75491	0.0538048	0.371845
NM_001002255	chr6	+	1.75452	0.0419733	0.338649
NM_005508	chr3	+	1.75358	0.0302089	0.293384
NM_005962	chr10	+	1.75129	0.169544	0.565267
NM_005520	chr5	-	1.75129	0.00162659	0.101839
NM_000439	chr5	-	1.75107	0.178478	0.578609
NM_006665	chr4	-	1.75062	0.0568839	0.377657
NM_001105558	chr7	+	1.75053	0.118821	0.494424
NM_007047	chr6	+	1.75043	0.0888537	0.446432
NM_032717	chr4	+	1.74728	0.0341438	0.312804
NM_080284	chr17	-	1.7458	0.46911	0.790753
NM_152261	chr12	+	1.74543	0.0649553	0.397198
NM_001142568	chr3	+	1.74445	0.157104	0.549684
NM_001136152	chr3	+	1.74059	0.341787	0.720361
NM_144962	chr8	-	1.73816	0.0141971	0.229064
NM_033208	chr16	-	1.73566	0.484981	0.797561
NM_173550	chr9	+	1.73525	0.339671	0.719279
NM_000142	chr4	+	1.73508	0.386632	0.744047
NM_031912	chr10	-	1.73269	0.494786	0.803014
NM_020041	chr4	-	1.73137	0.632334	0.867112
NM_032324	chr1	+	1.73077	0.0500135	0.358793
ENST00000392468	chr3	+	1.73057	0.27972	0.67804
NM_031277	chr13	+	1.7292	0.614342	0.858885
NM_001624	chr6	+	1.72896	0.115997	0.491425
NM_024719	chr13	-	1.72867	0.37102	0.736238
NM_001012302	chr11	-	1.72829	0.00027568	0.0839763
NM_001242740	chr6	-	1.72765	0.474733	0.793133
NM_138555	chr15	+	1.72666	0.246056	0.650346
NM_012420	chr10	+	1.72464	0.0204225	0.259606
NM_001018064	chr9	+	1.72193	0.19117	0.59393
NM_001206671	chr11	-	1.72139	0.00410734	0.139738
NM_005014	chr9	-	1.72136	0.0349975	0.315514
NM_004120	chr1	-	1.72104	0.124864	0.503967
NM_012101	chr11	-	1.72073	0.0613048	0.389546
NM_014037	chr19	-	1.71933	0.330366	0.713526
NM_002498	chr13	-	1.7188	4.87918e-05	0.0530424
NM_138352	chr19	-	1.71821	0.0284358	0.288099
NM_004968	chr7	-	1.71761	0.114023	0.488754
NM_014834	chr17	+	1.71738	0.0711342	0.411247
NM_144710	chr2	-	1.7164	0.263842	0.664077
NM_020919	chr2	-	1.71639	0.028785	0.288369
NM_023948	chr7	+	1.71506	0.472	0.792338
NM_003317	chr14	-	1.7118	0.751437	0.91874
NM_001199744	chr11	-	1.71155	0.0675085	0.405284
NM_001042573	chr17	+	1.70923	0.0420124	0.338649
NM_005214	chr2	+	1.70822	0.00404954	0.138842
NM_016323	chr4	+	1.70676	0.0530605	0.369767
NM_024919	chr6	-	1.70525	0.408185	0.757546
NM_000417	chr10	-	1.70501	0.000405101	0.0844511
NM_024613	chr8	+	1.70487	0.0641066	0.39711
NM_175064	chr7	+	1.704	0.0281032	0.287188
NM_001012279	chr6	-	1.7033	0.0214752	0.265992
NM_003275	chr9	+	1.70279	0.00195567	0.108777
NM_002605	chr15	+	1.70191	0.0100641	0.197415
NM_004488	chr3	-	1.70057	0.0483499	0.35295
NM_001297707	chr1	+	1.69959	5.69268e-05	0.0530424
NM_001013632	chr1	-	1.69758	0.143508	0.531859
NM_016506	chr11	-	1.69707	0.107448	0.478488
NM_024071	chr14	+	1.69664	0.145072	0.53329
NM_001085430	chr17	-	1.69645	0.0160358	0.237494
NM_145259	chr2	-	1.69604	0.0280026	0.287095
NM_005076	chr1	+	1.69578	0.450139	0.780738
uc003wdi.2	chr7	+	1.69559	0.0189632	0.250942
NM_001282492	chr6	-	1.69471	0.0272352	0.284588
NM_001001918	chr1	+	1.69451	0.423001	0.765924
ENST00000370079	chr1	+	1.69409	0.0286709	0.288369
NM_016271	chr18	+	1.6937	0.0450962	0.345266
NM_014009	chrX	-	1.69219	0.208398	0.612508
uc022anu.1	chr7	+	1.69149	0.0469644	0.350904
NM_032712	chr19	-	1.69115	0.00461118	0.146646
NM_032206	chr16	+	1.6893	0.00782908	0.18264
NM_001164463	chr2	-	1.68925	0.0716662	0.413098
NM_000856	chr4	+	1.68893	0.788274	0.933831
NM_015541	chr3	-	1.68887	0.00463958	0.146646
NM_005831	chr17	+	1.68628	0.0161583	0.237494
NM_014585	chr2	-	1.68574	0.119391	0.494424
NM_001130016	chr4	+	1.68561	0.226939	0.63268
NM_207360	chr6	-	1.68557	0.00596051	0.16564
NM_020909	chr2	+	1.68292	0.00559137	0.160489
NM_178040	chr12	+	1.68209	0.00817213	0.186254
NM_024032	chr17	+	1.6793	0.0793492	0.427466
NM_080628	chr20	+	1.67892	0.187054	0.588932
NM_003270	chrX	-	1.67863	0.199031	0.601997
uc003hcs.1	chr4	+	1.67807	0.456794	0.784519
NM_003781	chr3	-	1.67714	0.0323919	0.304865
NM_201648	chr11	-	1.67572	0.0118847	0.211887
NM_014035	chr5	+	1.67544	0.0151491	0.232031
NM_020226	chr4	+	1.67459	0.00248341	0.117368
NM_002010	chr13	+	1.67398	0.01959	0.255647
NM_152386	chr2	+	1.67321	0.0524023	0.367849
NM_032970	chr3	-	1.6723	0.00343302	0.130098
NM_000333	chr3	+	1.66984	0.0160115	0.237494
NM_001278923	chr10	+	1.66947	0.338067	0.71802
NM_001010891	chr5	-	1.66907	0.00682906	0.174191
NM_022568	chr6	-	1.66855	0.00519803	0.153901
NM_213609	chr3	+	1.6678	0.0557982	0.376704
NM_005153	chr16	+	1.6667	0.000220107	0.0821609
NM_198275	chr11	-	1.665	0.19879	0.601725
NM_030640	chr12	-	1.6636	0.0204131	0.259606
NM_170695	chr18	+	1.65893	0.00678025	0.173537
NM_176096	chr17	+	1.65816	0.00216637	0.111602
NM_014258	chr20	-	1.6575	0.0818647	0.432967
NM_020353	chr3	-	1.65698	0.142063	0.529103
NM_032554	chr12	-	1.65608	0.649681	0.873481
NM_003955	chr17	-	1.65533	0.360011	0.730163
NM_138361	chr9	+	1.65304	0.134785	0.519152
NM_001242559	chr2	+	1.65285	0.0271475	0.284137
NM_198428	chr7	+	1.65189	0.0019024	0.108777
NM_020911	chr7	-	1.65098	0.376605	0.738374
NM_002726	chr6	-	1.65036	0.263984	0.664077
NM_021828	chr10	-	1.64919	0.0745558	0.417525
NM_002928	chr1	-	1.64907	0.247904	0.651184
NM_014282	chr9	+	1.64869	0.0920845	0.451445
NM_000670	chr4	-	1.64865	0.145279	0.533679
NM_001005243	chr12	+	1.64841	0.469909	0.790753
NM_001170633	chr12	-	1.64827	0.119757	0.494772
NM_003355	chr11	-	1.64655	0.070243	0.410064
NM_181808	chr4	-	1.64554	0.220128	0.624878
NM_020978	chr1	+	1.64368	0.0148798	0.231185
NM_001006607	chr17	+	1.6435	0.0512513	0.364208
NM_002800	chr6	+	1.64327	0.122885	0.500255
NM_153214	chr2	+	1.64102	0.0216773	0.26659
NM_001300842	chr4	-	1.64069	0.106936	0.477726
NM_001971	chr12	-	1.6403	0.0245429	0.275131
NM_001293171	chr11	+	1.6401	0.200999	0.604429
ENST00000586572	chr19	-	1.63928	0.207333	0.612145
NM_152900	chr1	+	1.63901	0.00852627	0.188626
NM_012287	chr3	-	1.63813	0.0126252	0.217735
NM_024733	chr19	-	1.63766	0.00697011	0.174253
NM_031458	chr3	-	1.63763	0.292232	0.69175
NM_001227	chr10	+	1.63603	0.156006	0.547851
ENST00000598975	chr22	-	1.63585	0.023839	0.273792
NM_031303	chr18	+	1.63449	0.0839818	0.438141
ENST00000446344	chr16	-	1.63358	0.0822401	0.434376
NM_004556	chr6	-	1.63328	0.00874531	0.189627
NM_021724	chr17	-	1.63325	0.0636328	0.396053
NM_033274	chr5	-	1.63312	0.00144861	0.0996547
NM_005546	chr5	+	1.63207	0.0207657	0.261274
NM_020814	chr2	-	1.63156	0.253509	0.65614
NM_001162501	chr22	+	1.63091	0.000182257	0.0804018
NM_000328	chrX	-	1.62912	0.00201224	0.108784
NM_031419	chr3	+	1.62837	0.0144071	0.230004
NM_152462	chr17	-	1.62788	0.297389	0.695709
NM_018338	chr3	-	1.62737	0.09829	0.462267
NM_005969	chr11	-	1.62699	0.0290355	0.288448
uc001uyq.2	chr13	+	1.62661	0.00955788	0.196205
NM_001018039	chr10	-	1.62527	0.0642207	0.39711
NM_194291	chr8	-	1.62392	0.0644051	0.39711
NM_152499	chr1	+	1.62385	0.302	0.697631
NM_017749	chr11	-	1.62327	0.247286	0.650884
NM_173825	chr3	-	1.62079	0.257987	0.659823
NM_004914	chr22	+	1.62069	0.115104	0.490131
NM_014550	chr22	-	1.62054	0.130621	0.512393
NM_013262	chr6	+	1.62053	0.0399455	0.332338
NM_021095	chr2	-	1.62026	0.0554113	0.375137
NM_017523	chr17	+	1.62026	0.223782	0.629238
NM_004506	chr6	+	1.61999	0.0238945	0.273792
NM_018354	chr20	-	1.61705	0.283129	0.682196
NM_000496	chr22	+	1.6166	0.0312318	0.299603
NM_201431	chr4	-	1.61651	0.123544	0.501924
NM_001170905	chr7	+	1.61342	0.121843	0.498448
NM_016355	chr12	+	1.6132	0.00838582	0.187615
NM_003358	chr9	+	1.61251	0.0318704	0.302473
NM_003783	chr1	-	1.61083	0.349939	0.724427
ENST00000425410	chr1	-	1.61079	0.0360747	0.320844
NM_005182	chr16	+	1.60936	0.479606	0.795409
NM_198868	chr5	-	1.60741	0.0203872	0.259606
NM_145055	chr18	+	1.60699	0.0529066	0.369669
NM_176877	chr1	+	1.60496	0.0014113	0.0996547
NM_024949	chr4	+	1.60489	0.320799	0.708513
NM_013359	chr19	+	1.60355	0.0231971	0.273203
NM_152756	chr5	-	1.60334	0.116907	0.491621
NM_024591	chr17	+	1.60324	0.00166934	0.103695
uc003akt.3	chr22	+	1.60173	0.00139266	0.0996547
NM_032256	chr12	+	1.60161	0.00155536	0.100734
NM_014871	chr12	-	1.60084	0.0234224	0.273792
uc010qty.2	chr10	-	1.59936	0.0558397	0.376704
NM_021224	chr9	+	1.59932	0.352159	0.725801
NM_024952	chr14	+	1.59925	0.00927578	0.192853
NM_004118	chr20	-	1.59908	0.248698	0.651242
NM_005968	chr19	+	1.5982	5.04294e-05	0.0530424
NM_032744	chr6	-	1.59783	0.0156099	0.235936
NM_030904	chr1	+	1.59408	0.0510069	0.363287
NM_014393	chr8	-	1.5938	0.00429826	0.142139
NM_138468	chr2	-	1.5931	0.303602	0.698449
NM_007130	chrX	-	1.59223	0.439356	0.775216
NM_014498	chr3	-	1.59219	0.645889	0.872494
ENST00000566854	chr16	+	1.59214	0.248324	0.651184
NM_175735	chr2	-	1.59197	0.0255623	0.277318
NM_022553	chr6	-	1.59075	0.00704245	0.174573
NM_001144382	chr3	+	1.59061	0.0571941	0.378427
NM_173852	chr1	-	1.59032	0.333374	0.71545
NM_001011657	chrX	-	1.5891	0.0482671	0.352947
ENST00000557595	chr14	+	1.58899	0.157683	0.550091
NM_013410	chr1	+	1.58825	0.274582	0.673383
NM_003711	chr5	-	1.58815	0.000318041	0.0844511
ENST00000552277	chr12	-	1.58704	0.235771	0.640694
NM_001080507	chr6	-	1.58686	0.209319	0.613207
NM_015383	chr1	-	1.58661	0.0413294	0.336116
NM_002769	chr7	+	1.58657	0.348434	0.723518
NM_145207	chr4	+	1.58496	0.00789207	0.182985
NM_139343	chr2	-	1.58467	1.54528e-06	0.0244772
NM_001289922	chr22	-	1.5839	0.0465834	0.349375
NM_024669	chr5	-	1.58371	0.138007	0.523601
NM_017868	chr11	+	1.58317	0.00874085	0.189627
NM_003316	chr21	+	1.58291	0.016432	0.239322
NM_018387	chr9	-	1.58276	0.0201523	0.259606
NM_023921	chr12	-	1.58033	0.82657	0.947249
NM_006700	chr12	+	1.57938	0.14104	0.527909
NM_032160	chr18	-	1.57934	0.037287	0.322463
uc002wan.1	chr2	-	1.57868	0.0659255	0.401022
NM_025246	chr3	+	1.57861	0.233357	0.638626
NM_002185	chr5	+	1.57723	0.0174776	0.245059
NM_182969	chr11	-	1.5767	0.0164107	0.239322
NM_005539	chr10	+	1.57636	0.104584	0.473587
NM_015622	chr7	+	1.57585	0.0161739	0.237494
NM_001556	chr8	+	1.57541	0.000302839	0.0844511
NM_005739	chr15	-	1.57533	0.00462396	0.146646
NM_152281	chr1	+	1.57527	0.00431821	0.142203
NM_004038	chr1	+	1.57484	0.0196415	0.255647
NM_000598	chr7	-	1.57467	0.0019911	0.108777
ENST00000596400	chr19	+	1.57339	0.301992	0.697631
NM_012233	chr2	+	1.57285	0.00318327	0.124809
NM_022171	chr3	+	1.57268	0.496767	0.804102
uc022ajm.1	chr7	-	1.57229	0.246182	0.650572
NM_001975	chr12	+	1.57205	0.006135	0.168562
NM_020119	chr7	-	1.57161	0.0131407	0.221934
NM_002945	chr17	+	1.57103	0.00233209	0.115439
NM_001256240	chr11	+	1.57008	0.375586	0.738246
NM_005149	chr1	+	1.56983	0.0919518	0.451353
NM_001204818	chr19	+	1.56876	0.287942	0.687312
NM_025144	chr4	+	1.56828	0.0167945	0.24059
NM_012260	chr3	-	1.56772	0.0412719	0.336116
NM_014048	chr16	+	1.56743	0.00692919	0.174253
NM_020240	chr5	+	1.56649	0.0012956	0.0989378
NM_015296	chr13	-	1.56638	0.00390374	0.136957
NM_000757	chr1	+	1.56572	0.302516	0.698177
NM_001044305	chr6	+	1.56559	0.000425018	0.0844511
NM_001144013	chr2	-	1.56526	0.00344471	0.130098
NM_213600	chr15	-	1.56516	0.659963	0.878177
NM_012328	chr7	+	1.56485	0.000683654	0.0891451
NM_000850	chr1	+	1.56434	0.201348	0.604845
NM_002035	chr18	-	1.56433	0.014967	0.231294
NM_153027	chr4	+	1.56383	0.0393338	0.330401
NM_000396	chr1	-	1.56375	0.0290975	0.288448
NM_020987	chr10	-	1.56372	0.00622094	0.169153
NM_025074	chr4	+	1.56363	0.00187683	0.107988
NM_033055	chr1	+	1.56295	0.0193677	0.254382
NM_016120	chrX	-	1.56262	0.039657	0.331137
NM_001104631	chr5	-	1.56241	0.0167662	0.24059
NM_003745	chr16	-	1.56214	0.0608819	0.389395
ENST00000597658	chr19	+	1.56155	0.00989132	0.19695
NM_004310	chr4	+	1.56121	0.0133452	0.223219
NM_174932	chr22	-	1.56088	0.446289	0.779407
NM_052972	chr19	-	1.5608	0.0725091	0.414787
ENST00000399206	chr14	-	1.5603	0.00781009	0.182466
NM_000043	chr10	+	1.56018	0.167273	0.562209
NM_001123228	chr3	-	1.55959	0.027435	0.285526
NM_001781	chr12	-	1.55873	0.000376966	0.0844511
NM_006937	chr17	-	1.55858	0.237566	0.642268
NM_020664	chr16	+	1.5579	0.00494391	0.149216
NM_172095	chr15	-	1.55785	0.00676281	0.173537
ENST00000545648	chr8	-	1.55765	0.0264304	0.279926
NM_021616	chr11	+	1.55759	0.451946	0.781466
NM_015482	chr6	-	1.55721	0.00961574	0.19643
NM_018284	chr1	-	1.55719	0.191187	0.59393
NM_001278141	chr1	+	1.55637	0.0845278	0.438262
NM_153607	chr5	+	1.55631	0.0404036	0.334315
NM_001490	chr9	+	1.55566	0.263303	0.663493
NM_000699	chr1	+	1.55526	0.0332067	0.30832
NM_052944	chr16	+	1.55453	0.506403	0.810426
NM_002112	chr15	-	1.55443	0.493132	0.801918
NM_001300722	chr11	+	1.55362	0.0235636	0.273792
NM_002337	chr4	-	1.55211	0.025104	0.277318
NM_012092	chr2	+	1.55199	0.0127948	0.218867
NM_003532	chr6	+	1.55144	0.0123528	0.214548
NM_001199383	chr5	-	1.55125	0.0206532	0.260675
NM_005570	chr18	-	1.5503	0.0985192	0.462658
NM_001021	chr15	-	1.5501	0.0875218	0.443492
NM_016103	chr5	-	1.54897	0.171628	0.568619
NM_014499	chrX	+	1.54858	0.00449414	0.14528
NM_001247997	chr12	-	1.54738	0.020235	0.259606
NM_014458	chr1	+	1.5467	0.016779	0.24059
NM_032279	chr3	-	1.54617	0.356144	0.727818
NM_001024596	chr19	-	1.54572	0.0335921	0.309854
NM_001357	chr1	+	1.54568	0.00489749	0.149216
NM_152785	chr3	-	1.54527	0.0013926	0.0996547
ENST00000599351	chr9	-	1.54513	0.15708	0.549684
NM_152649	chr16	-	1.54504	0.12585	0.504988
NM_024407	chr19	+	1.54255	0.473652	0.792757
NM_207113	chr7	-	1.54183	0.00727062	0.17598
NM_004466	chr13	+	1.54126	0.201336	0.604845
NM_001007537	chr13	-	1.54075	0.022576	0.271529
NM_005611	chr16	+	1.54052	0.0198489	0.257288
NM_000348	chr2	-	1.54048	0.0203939	0.259606
NM_001005175	chr11	+	1.54046	0.0682368	0.406071
NM_080683	chr4	+	1.54026	0.442252	0.776771
NM_004614	chr16	-	1.54011	0.42274	0.765744
NM_001037675	chr1	+	1.53786	0.0842335	0.438262
NM_003141	chr11	-	1.53782	0.0606406	0.388728
ENST00000355513	chr9	-	1.53692	0.181392	0.581394
NM_004258	chr1	+	1.53667	0.335143	0.716338
NM_015295	chr18	+	1.53649	0.00655784	0.170907
NM_004367	chr6	+	1.53631	0.0895748	0.447874
NM_000553	chr8	+	1.53565	0.00149076	0.100115
NM_152608	chr1	-	1.53518	0.0585268	0.382452
NM_018946	chr9	+	1.53415	0.10355	0.471858
NM_001373	chr1	+	1.53376	0.0107139	0.203487
NM_138804	chr2	-	1.53344	0.212223	0.615641
NM_006212	chr1	+	1.53337	0.480882	0.795824
NM_144573	chr1	+	1.53318	0.228137	0.633614
NM_020525	chr12	-	1.53249	0.179791	0.579602
NM_001238	chr19	+	1.53189	0.016138	0.237494
NM_174895	chr19	-	1.53117	0.0574699	0.379557
NM_001142966	chr18	+	1.53098	0.233607	0.639046
uc010aqz.3	chr14	+	1.53049	0.0424998	0.339655
ENST00000452145	chr10	-	1.5298	0.00299145	0.122229
NM_017576	chr9	-	1.52978	0.421181	0.765611
NM_213653	chr1	+	1.52919	0.147351	0.538044
NM_020799	chr10	+	1.52886	0.0072883	0.17598
NM_001045556	chr8	-	1.52842	0.0332858	0.308693
NM_022913	chr5	+	1.52836	0.00907174	0.191371
NM_138452	chr14	-	1.52779	0.000936707	0.0905823
NM_002847	chr7	-	1.52688	0.0281466	0.287188
NM_001164443	chr5	-	1.52637	0.172117	0.569529
NM_012224	chr4	-	1.52559	0.0876923	0.443492
NM_031284	chr15	-	1.52552	0.00308614	0.124104
ENST00000412360	chr17	+	1.52491	0.306479	0.700245
NM_153235	chr6	-	1.52477	0.00370495	0.133456
NM_018031	chr3	+	1.5245	0.0267321	0.282258
ENST00000354995	chr9	+	1.52422	0.0315267	0.300388
NM_170601	chr11	-	1.52384	0.272276	0.672038
NM_139281	chr5	+	1.52373	0.378145	0.739533
NM_022754	chr5	+	1.52373	0.20072	0.603995
NM_005011	chr7	+	1.52368	0.093514	0.454375
NM_006415	chr9	-	1.52242	0.0822407	0.434376
NM_013993	chr6	+	1.52222	0.0679379	0.405955
NM_001010877	chr6	-	1.52207	0.0426527	0.340534
NM_033285	chr8	-	1.52192	0.501375	0.807532
NM_002224	chr6	+	1.52172	0.00443594	0.144579
NM_001042492	chr17	+	1.52092	0.022977	0.27295
NM_001243597	chr11	-	1.5205	0.000435204	0.0844511
NM_001101663	chr1	-	1.52035	0.0722135	0.414442
NM_022151	chr14	-	1.52019	0.00616651	0.168562
NM_001029869	chr5	-	1.51927	0.0369304	0.322463
NM_005921	chr5	+	1.51925	0.0755915	0.419732
NM_002553	chr7	-	1.51849	0.0443309	0.344202
NM_001127391	chr2	-	1.51807	0.117971	0.49358
NM_003803	chr18	-	1.51796	0.252166	0.653947
NM_001010876	chr6	-	1.51746	0.00429007	0.142139
NM_001039395	chr9	-	1.51678	0.133546	0.516572
NM_000900	chr12	-	1.51672	0.247406	0.650983
NM_031949	chr6	+	1.51668	0.531562	0.818662
NM_022128	chr2	-	1.51614	0.00936695	0.194205
NM_001017969	chr9	-	1.51593	0.025497	0.277318
NM_000390	chrX	-	1.51586	0.039506	0.330573
NM_016343	chr1	+	1.51561	0.090906	0.448879
NM_145032	chr7	-	1.51484	0.0625102	0.393224
NM_004176	chr17	-	1.51475	0.0323341	0.304502
NM_001145434	chr19	+	1.51442	0.0206926	0.260964
NM_015308	chr11	-	1.51386	0.0311681	0.299214
NM_152647	chr15	-	1.51321	0.021944	0.268204
uc001bcf.2	chr1	-	1.51317	0.054791	0.373929
NM_001097615	chr7	-	1.51272	0.00568982	0.161518
NM_023075	chr18	-	1.51269	0.00344814	0.130098
NM_001142784	chr9	+	1.51253	0.0264057	0.279926
NM_014760	chr3	+	1.51239	0.213076	0.616354
NM_001135021	chr2	+	1.51207	0.0330707	0.307779
NM_024657	chrX	-	1.51153	0.00142609	0.0996547
NM_015196	chr4	+	1.50992	0.00133159	0.0990251
NM_031957	chr17	-	1.50868	0.102949	0.470955
NM_147195	chr9	-	1.50851	0.32585	0.711509
NM_022371	chr1	+	1.50836	0.143084	0.530909
NM_203293	chr5	-	1.50746	0.322225	0.708953
ENST00000407599	chrX	+	1.50743	0.0791533	0.427185
NM_004913	chr16	-	1.50742	0.0455455	0.346758
NM_002194	chr2	+	1.50659	0.198709	0.601725
NM_020828	chr19	+	1.50627	0.0124169	0.215139
NM_181453	chr2	+	1.50558	0.00611824	0.168562
NM_031275	chr11	+	1.50519	0.0720746	0.414246
NM_014698	chr1	-	1.50421	0.000241352	0.0821609
NM_003119	chr16	+	1.50393	0.00725694	0.17598
NM_152996	chr1	+	1.50339	0.0293912	0.290049
ENST00000406220	chr2	-	1.50279	0.299619	0.696661
NM_177963	chr11	+	1.50194	0.153937	0.545003
NM_080746	chr14	-	1.50161	0.123094	0.500719
NM_015041	chr16	+	1.50154	0.000749913	0.0891451
NM_031885	chr16	-	1.50131	0.0350274	0.315514
NM_001469	chr22	+	1.50125	0.061452	0.39014
NM_020673	chr20	+	1.50103	0.127275	0.506925
NM_001165	chr11	+	1.50092	0.0191951	0.252743
NM_052916	chr17	-	1.50084	0.0701729	0.41001
NM_023078	chr8	-	1.50082	0.0073103	0.17598
NM_201269	chr1	-	1.50048	0.000563235	0.0864669
NM_014699	chr16	+	1.5004	0.311761	0.703261
NM_176888	chr12	-	1.50039	0.25386	0.656438
ENST00000557886	chr15	-	1.5003	0.0410525	0.336116
NM_173815	chr16	+	1.50023	0.0189305	0.250749
NM_000352	chr11	-	1.50008	0.122679	0.500118
NM_024058	chr13	-	1.49996	0.192452	0.595434
NM_001204477	chr17	-	1.4991	0.00151762	0.100163
NM_006582	chr1	+	1.49905	0.00741486	0.177682
NM_006918	chr11	+	1.49847	0.0823962	0.434473
NM_178169	chr12	+	1.49806	0.170704	0.567385
uc001eqa.3	chr1	-	1.49709	0.0653246	0.398587
NM_017763	chr17	-	1.49643	0.0559325	0.376848
NM_001287251	chr16	+	1.49601	0.0237386	0.273792
NM_138394	chr2	-	1.49582	0.00700753	0.174253
NM_016256	chr16	-	1.49564	0.00402888	0.138734
NM_014990	chr14	-	1.49557	0.0163635	0.239322
NM_002184	chr5	-	1.49534	0.246509	0.650783
NM_144611	chr17	+	1.49487	0.0701589	0.41001
NM_031414	chr7	+	1.49442	0.0789783	0.426968
uc001ukg.2	chr12	+	1.49385	0.0127054	0.218119
NM_012240	chr12	+	1.49366	0.175031	0.57326
NM_001124	chr11	+	1.49332	0.0782943	0.42524
NM_024607	chr8	-	1.4931	0.00904263	0.191371
ENST00000376267	chr19	+	1.49229	0.000865046	0.0891451
NM_032875	chr17	-	1.49213	0.135297	0.519541
NM_001135993	chr18	+	1.49195	0.0042913	0.142139
NM_017878	chr11	-	1.49192	0.698184	0.895412
NM_001003801	chr7	-	1.49156	0.00110518	0.0956612
NM_001099220	chr7	+	1.49149	0.118518	0.494085
NM_004419	chr10	+	1.49062	0.21569	0.62018
uc001wrb.1	chr14	-	1.49054	0.028406	0.288099
NM_001284285	chr22	+	1.49027	0.450299	0.780899
NM_007259	chr1	+	1.49021	0.00313628	0.124104
NM_005674	chr10	-	1.4898	0.0183821	0.248728
NM_004915	chr21	+	1.48964	0.018781	0.250302
NM_001198759	chr2	-	1.48904	0.441233	0.776139
NM_001190274	chr2	-	1.48886	0.0516807	0.365142
NM_033086	chr9	+	1.48868	0.0238283	0.273792
NM_198990	chr7	-	1.48818	0.266061	0.66613
NM_173555	chr10	-	1.48776	0.0414281	0.336116
NM_004957	chr9	+	1.48761	0.307449	0.70082
NM_015093	chr6	+	1.48703	0.0387189	0.328499
NM_017801	chr3	-	1.48678	0.0917067	0.450848
ENST00000514917	chr7	-	1.4865	0.00604031	0.16727
NM_144736	chr2	+	1.48619	0.26229	0.662941
NM_138797	chr22	-	1.48433	0.32194	0.70876
ENST00000366457	chr8	+	1.48432	0.278066	0.676749
NM_001012502	chr9	+	1.48374	0.0127236	0.218119
NM_032434	chr2	+	1.48359	0.0856866	0.439544
NM_017822	chr12	-	1.48301	0.0160113	0.237494
NM_015480	chr3	+	1.48262	0.116633	0.491516
NM_139179	chr7	-	1.48254	0.00150579	0.100115
NM_001031717	chr3	+	1.48224	0.0105221	0.201821
NM_145755	chr3	+	1.48207	0.234096	0.639046
NM_001675	chr22	+	1.4819	0.00473636	0.147976
uc009ynu.1	chr11	+	1.48181	0.0910727	0.448986
NM_001130010	chr15	+	1.48139	0.250466	0.652637
NM_001130858	chr15	-	1.4809	0.00860056	0.189016
NM_020775	chr1	+	1.48076	0.0161472	0.237494
NM_006456	chr17	-	1.4804	0.101994	0.470213
NM_001001670	chr9	+	1.48031	0.19825	0.601725
ENST00000354563	chr16	-	1.48011	0.0610295	0.389395
NM_015517	chr11	+	1.47991	0.0142876	0.229064
NM_014638	chr1	+	1.47989	0.505944	0.810321
NM_001853	chr20	+	1.47946	0.188845	0.590916
NM_003071	chr3	-	1.47879	0.0309939	0.298083
NM_014064	chr9	+	1.47818	0.303205	0.698177
NM_000968	chr15	-	1.4781	0.0160213	0.237494
NM_001252078	chr12	+	1.47754	0.114929	0.489904
NM_006197	chr8	+	1.47747	0.0420994	0.338849
NM_134428	chr9	-	1.47745	0.160836	0.554291
NM_015960	chr10	+	1.47673	0.0436608	0.343596
NM_181707	chr17	+	1.47605	0.396513	0.748243
NM_001010892	chr6	+	1.47582	0.123815	0.502211
NM_012257	chr7	+	1.47578	0.0848834	0.438303
NM_000562	chr1	+	1.47566	0.1508	0.541139
NM_005667	chr2	-	1.47495	0.23561	0.640588
NM_000277	chr12	-	1.47483	0.361153	0.73103
NM_006806	chr21	-	1.47473	0.0208732	0.26208
NM_015350	chr1	+	1.47437	0.00992382	0.197157
NM_001134651	chr3	-	1.47388	0.000259346	0.0821609
NM_144982	chr12	-	1.4738	0.0560348	0.37715
NM_002044	chr15	+	1.47375	0.0178284	0.246209
NM_021030	chr19	-	1.47359	0.195537	0.599169
NM_001164342	chr3	-	1.4733	0.145914	0.534893
NM_024567	chr8	+	1.47327	0.0155591	0.235429
NM_001008747	chr7	+	1.47292	0.0563971	0.377657
NM_001289166	chr19	+	1.47246	0.000979541	0.0917955
uc001kru.1	chr10	+	1.47224	0.141582	0.528423
NM_152271	chr8	-	1.47148	0.055622	0.376036
NM_001004699	chr19	+	1.47105	0.00119001	0.0970665
NM_003015	chr10	-	1.47102	0.370004	0.736238
NM_001199165	chr17	-	1.47046	0.167227	0.562209
NM_014967	chr15	+	1.47037	0.251099	0.65302
NM_032122	chr6	-	1.47018	0.0696739	0.408602
NM_198097	chr7	-	1.46989	0.00664636	0.171188
NM_001198845	chr11	+	1.46871	0.0668681	0.403076
NM_176885	chr12	-	1.46856	0.154762	0.546028
NM_005054	chr2	+	1.46852	0.123608	0.501924
NM_019042	chr7	-	1.46835	0.0141507	0.229064
NM_004111	chr11	+	1.46765	0.0111815	0.208077
NM_213595	chr12	+	1.46745	0.00201021	0.108784
NM_032873	chr11	+	1.46724	0.0304357	0.294683
NM_003453	chr13	+	1.46719	0.150591	0.541022
NM_001080514	chr8	+	1.46696	0.135636	0.519939
NM_007221	chr1	+	1.4665	0.127407	0.507055
NM_006831	chr11	+	1.46588	0.0468588	0.350611
NM_014003	chr16	+	1.46578	0.00133819	0.0990512
NM_015172	chr1	+	1.46575	0.0255876	0.277318
NM_138402	chr2	+	1.46575	0.00239646	0.116355
NM_004965	chr21	-	1.46561	0.038606	0.327893
NM_033116	chr14	-	1.46521	0.0570909	0.37805
NM_003785	chrX	-	1.46508	0.0157991	0.236429
ENST00000559949	chr15	-	1.46499	0.0643757	0.39711
NM_002371	chr2	+	1.46493	0.0440426	0.343832
NM_001729	chr4	-	1.46475	0.259481	0.660447
NM_007048	chr6	+	1.46446	0.0397158	0.331453
NM_213605	chr8	+	1.4643	0.522275	0.818363
NM_033647	chr12	+	1.46424	0.0759414	0.420113
NM_003920	chr12	-	1.46421	0.0599465	0.386468
NM_024854	chr12	+	1.4642	0.0281526	0.287188
NM_031923	chr10	+	1.46391	0.0924003	0.451662
ENST00000553811	chr14	+	1.46367	0.382076	0.742314
NM_001393	chr9	-	1.46319	0.169335	0.56524
NM_001259	chr7	-	1.4629	0.0577529	0.380219
NM_003618	chr2	-	1.46245	0.136621	0.521088
NM_001042603	chr12	-	1.46209	0.0423632	0.339613
ENST00000361227	chrM	+	1.46152	0.0424795	0.339655
NM_001076780	chr16	-	1.46148	0.461221	0.786488
NM_001199818	chrX	+	1.46142	0.316398	0.706238
NM_001265615	chr5	+	1.46092	0.0881693	0.444646
NM_002451	chr9	+	1.46084	0.000843803	0.0891451
NM_004951	chr13	-	1.4608	0.0242713	0.274774
NM_016388	chr3	+	1.46068	0.0802999	0.429743
NM_032558	chr9	+	1.46061	0.0370345	0.322463
NM_001236	chr21	+	1.4606	0.00637332	0.169258
NM_001304359	chr11	+	1.46042	0.0598461	0.386179
NM_021239	chr14	+	1.46007	0.00730764	0.17598
NM_001481	chr16	+	1.45937	0.0809752	0.430997
NM_006843	chr12	-	1.45923	0.0616568	0.390657
NM_002310	chr5	-	1.45915	0.0252835	0.277318
ENST00000518004	chr17	-	1.4591	0.080203	0.429485
NM_020851	chr15	+	1.45908	0.556281	0.829863
NM_145200	chr11	+	1.45898	0.216556	0.620853
ENST00000215956	chr22	-	1.45888	0.000254795	0.0821609
NM_004063	chr8	-	1.45882	0.384467	0.743214
NM_024762	chr19	-	1.45877	0.431263	0.770258
NM_001472	chrX	+	1.45872	0.0455125	0.346758
uc001ukq.1	chr12	-	1.45836	0.000443299	0.0844511
NM_173694	chrX	-	1.45828	0.0224499	0.270629
NM_000956	chr14	+	1.4582	0.0270834	0.283919
NM_002687	chr14	+	1.45811	0.00905758	0.191371
NM_181864	chr1	-	1.45809	0.390634	0.744978
NM_080751	chr20	+	1.45795	0.134899	0.519273
NM_133450	chr16	-	1.45793	0.268281	0.667857
NM_012415	chr8	-	1.45763	0.00730628	0.17598
NM_012125	chr15	+	1.45747	0.190589	0.593308
NM_178232	chr15	-	1.45746	0.0906984	0.448879
NM_002078	chr3	+	1.45705	0.0381435	0.326543
NM_001976	chr17	+	1.45654	0.142879	0.530646
NM_139247	chr14	-	1.45646	0.328314	0.712689
NM_015268	chr3	+	1.45577	0.00494561	0.149216
NM_032795	chr11	-	1.4557	0.0362915	0.321869
ENST00000344620	chr16	+	1.45565	0.119968	0.495255
NM_024839	chr6	+	1.45562	0.311171	0.703001
NM_001270396	chr12	+	1.45531	0.0861529	0.440472
NM_001112734	chr18	-	1.45526	0.0485201	0.35336
NM_004073	chr1	+	1.45526	0.165646	0.560934
NM_000967	chr22	-	1.45505	0.00812194	0.185739
uc002fna.1	chr16	-	1.45503	0.316719	0.706564
NM_022047	chr6	+	1.45501	0.00862752	0.189016
NM_022338	chr11	-	1.45485	0.0189804	0.25096
NM_153340	chr1	+	1.45483	0.00617853	0.168562
NM_001195790	chr17	-	1.45466	0.0372738	0.322463
NM_025076	chr2	-	1.45444	0.00298702	0.122229
NM_018300	chr19	-	1.45422	0.038515	0.327295
ENST00000399083	chr17	-	1.45393	0.118356	0.494072
NM_006412	chr9	-	1.45371	0.0259596	0.278777
NM_138341	chr12	-	1.45334	0.00926276	0.192853
NM_144720	chr4	-	1.45301	0.210642	0.61423
NM_005581	chr19	+	1.45289	0.0868811	0.441736
NM_017952	chr2	+	1.45215	0.000797429	0.0891451
NM_004326	chr1	+	1.45162	0.234718	0.639699
NM_006323	chr4	+	1.45135	0.120304	0.495724
NM_001404	chr11	-	1.45124	0.0227554	0.272414
NM_005201	chr3	+	1.45115	0.170173	0.566527
NM_182632	chr5	+	1.45109	0.148508	0.539655
NM_182920	chr3	-	1.45083	0.145855	0.534801
NM_182481	chr21	-	1.45069	0.100044	0.465289
ENST00000529166	chr16	+	1.45051	0.00138921	0.0996547
NM_021221	chr6	+	1.44988	0.0357492	0.318737
NM_017831	chr18	+	1.44967	0.0204117	0.259606
NM_022915	chr2	+	1.44935	0.0288369	0.288369
NM_005626	chr1	-	1.44916	0.000539794	0.0864669
NM_001198961	chr1	-	1.44915	0.000897391	0.0891451
NM_001291958	chr6	+	1.44902	0.00209068	0.111602
NM_133458	chr16	+	1.44896	0.176693	0.575295
NM_000197	chr9	-	1.44873	0.00412948	0.140066
ENST00000601641	chr11	-	1.44844	0.188877	0.590916
ENST00000596306	chr14	-	1.44819	0.0349054	0.315514
NM_032380	chr5	-	1.44803	0.0739809	0.417525
ENST00000561062	chr15	+	1.44795	0.0632702	0.395147
NM_017554	chr3	+	1.44794	0.240445	0.645286
NM_001031692	chr7	+	1.44708	0.13479	0.519152
NM_001199104	chr2	-	1.447	0.00197541	0.108777
NM_003922	chr15	-	1.44674	0.00687246	0.174253
NM_001005	chr11	+	1.44629	0.0846205	0.438262
NM_001174108	chr1	+	1.44609	0.0239717	0.273792
NM_015884	chrX	+	1.44578	0.0179699	0.246872
NM_004223	chr11	-	1.44577	0.208584	0.612707
NM_024764	chr14	-	1.44542	0.00111633	0.0961013
NM_001037501	chr1	+	1.44542	0.190426	0.593308
NM_017815	chr14	-	1.44506	0.0008023	0.0891451
NM_014251	chr7	-	1.44505	0.126495	0.505599
NM_000585	chr4	+	1.44435	0.253225	0.655835
ENST00000593888	chr19	-	1.44368	0.132105	0.51417
NM_032327	chr10	+	1.44255	0.134822	0.519152
ENST00000551941	chr12	-	1.44224	0.0230058	0.27295
NM_017655	chr1	+	1.4419	0.209466	0.61327
NM_001114118	chr17	-	1.44137	0.0131807	0.221934
NM_001005193	chr19	-	1.44105	0.459987	0.786091
NM_003747	chr8	+	1.44092	0.0875599	0.443492
NM_015905	chr7	+	1.44066	0.0047794	0.148442
NM_030581	chr16	-	1.44058	0.00252586	0.117676
NM_006080	chr7	-	1.44052	0.297303	0.695709
NM_138403	chr7	-	1.44028	0.282101	0.68059
NM_014646	chr18	-	1.44014	0.0759424	0.420113
NM_001744	chr5	+	1.439	0.0119369	0.211887
NM_005745	chrX	-	1.43862	0.00624707	0.169258
NM_006035	chr14	-	1.43851	0.00664651	0.171188
NM_133267	chr4	+	1.43829	0.279188	0.677522
NM_017812	chr7	-	1.43806	0.00172564	0.105207
NM_153289	chr20	-	1.43795	0.0566837	0.377657
NM_001271870	chr1	+	1.43795	0.388409	0.744879
NM_016252	chr2	+	1.43729	0.00353286	0.131316
NM_003631	chr10	-	1.43715	0.000511237	0.0844511
NM_138363	chr17	+	1.43698	0.0279878	0.287095
NM_018074	chr19	+	1.43682	0.00516803	0.153299
NM_005481	chr19	-	1.43678	0.0134569	0.22485
NM_213603	chr7	+	1.43672	0.017651	0.245059
NM_001010939	chr10	+	1.43671	0.0676758	0.405284
NM_001033088	chr15	+	1.43631	0.0161845	0.237494
NM_002181	chr2	-	1.43561	0.0633652	0.395147
NM_005388	chr9	-	1.43522	0.00126712	0.0988731
NM_006784	chr1	+	1.43461	0.514491	0.81445
NM_017806	chr20	+	1.43446	0.273437	0.672629
NM_001105556	chr1	+	1.43417	0.0343596	0.313873
ENST00000598320	chr4	+	1.43412	0.0950131	0.456319
NM_024753	chr2	-	1.4341	0.0207148	0.261036
NM_014612	chr9	+	1.43348	0.442902	0.777348
NM_012278	chrX	+	1.43346	0.19581	0.599169
NM_001326	chr11	-	1.43321	0.00263292	0.118931
NM_032727	chr10	+	1.43319	0.0228311	0.272414
NM_014676	chr1	-	1.43307	0.0392679	0.330268
NM_003506	chr8	+	1.43305	0.0702856	0.410064
NM_018433	chr2	+	1.43278	0.0856567	0.439544
NM_002229	chr19	+	1.4327	0.00168239	0.104005
NM_001003787	chr17	-	1.43236	0.118313	0.494072
NM_080826	chr20	+	1.43193	0.0215541	0.265992
NM_000231	chr13	+	1.43147	0.265817	0.665955
NM_014961	chr4	+	1.43136	0.242833	0.646966
NM_001018025	chrX	-	1.43067	0.0968444	0.459149
NM_025126	chr12	+	1.43014	0.00464748	0.146646
uc021yua.1	chr6	+	1.4301	0.0288968	0.288448
NM_014911	chr2	-	1.42995	0.311761	0.703261
NM_032846	chr14	-	1.42989	0.0692815	0.407206
NM_032776	chr10	-	1.42979	0.216008	0.620378
ENST00000361789	chrM	+	1.42929	0.0440026	0.343832
NM_018249	chr9	-	1.42907	0.028165	0.287188
NM_080429	chr1	+	1.42896	0.00967066	0.19643
NM_001145794	chr4	-	1.42878	0.31647	0.706238
NM_014706	chr12	-	1.42869	2.51379e-05	0.0530424
NM_033411	chr6	+	1.4286	0.0330662	0.307779
NM_001310153	chr15	+	1.42837	0.12414	0.50291
NM_006875	chrX	-	1.42828	0.0761738	0.420416
NM_006219	chr3	-	1.42811	0.00162077	0.101839
NM_024561	chr13	+	1.428	0.145112	0.533312
NM_002531	chr20	+	1.42773	0.0963342	0.458409
NM_013436	chr2	-	1.42759	0.0998931	0.464974
NM_021826	chr20	-	1.42732	0.0493971	0.356957
NM_020963	chr1	+	1.42672	0.0351594	0.316255
NM_001302378	chr3	-	1.42671	0.0290019	0.288448
NM_201435	chr12	+	1.42662	0.20877	0.612749
NM_032131	chr6	+	1.42652	0.0105562	0.202189
NM_080616	chr20	-	1.42652	0.171663	0.568619
NM_032167	chr16	+	1.4264	0.033475	0.30918
NM_001243157	chr16	-	1.42585	0.0276757	0.28597
NM_017709	chr1	+	1.42564	0.15436	0.545218
NM_172193	chr14	+	1.42554	0.142406	0.529716
NM_001040443	chr13	+	1.4254	0.019594	0.255647
NM_153704	chr8	+	1.42503	0.00281139	0.121012
uc003jyp.1	chr5	-	1.42482	0.0540332	0.372235
NM_002458	chr11	+	1.42474	0.00644931	0.169258
NM_020367	chr12	-	1.42457	0.0235575	0.273792
NM_001039841	chr15	+	1.42456	0.179685	0.579602
uc001wcc.3	chr14	+	1.42412	0.051401	0.364618
NM_004728	chr10	+	1.42397	0.0455777	0.346758
NM_001078170	chr2	+	1.42386	0.0216394	0.266331
NM_014230	chr17	-	1.42363	0.00100493	0.0923149
NM_024501	chr2	+	1.42338	0.546134	0.824781
NM_001282195	chrX	+	1.42337	0.0412031	0.336116
NM_152394	chr3	-	1.42334	0.229164	0.634053
NM_006074	chr11	+	1.42331	0.317841	0.707166
NM_001001802	chr7	-	1.42246	0.00394543	0.137107
NM_006965	chr18	-	1.42235	0.0165445	0.239322
NM_022490	chr9	+	1.42222	0.0144624	0.230004
NM_006417	chr1	+	1.42213	0.353709	0.726592
NM_006901	chr15	-	1.42167	0.0279179	0.286903
NM_001286606	chr11	+	1.42154	0.304063	0.698842
NM_019557	chr1	+	1.42136	0.0814693	0.432175
NM_024077	chr9	+	1.42086	0.00838327	0.187615
NM_016290	chr5	-	1.42062	0.00314961	0.124104
NM_006874	chr4	-	1.42019	0.0808701	0.430872
NM_017644	chr3	+	1.42004	0.151652	0.542268
NM_024790	chr8	+	1.41993	0.0429736	0.341546
NM_024757	chr9	+	1.41983	0.0103291	0.200485
NM_001017534	chr11	-	1.41976	0.0873927	0.443492
uc021vep.1	chr2	-	1.4197	0.0226308	0.271809
NM_173569	chr7	+	1.41955	0.445344	0.779131
NM_023926	chr19	-	1.41948	0.0546041	0.373304
uc002xyy.1	chr20	-	1.41915	0.237367	0.642136
NM_001282507	chr16	+	1.4191	0.0138941	0.228064
NM_032772	chr10	-	1.41896	0.58924	0.845597
NM_005908	chr4	-	1.41882	0.126856	0.506529
NM_018092	chr16	-	1.41838	0.0460615	0.348264
NM_024311	chr17	+	1.41829	0.0285275	0.288099
NM_001161498	chr14	+	1.41782	0.0236993	0.273792
uc002ksd.2	chr18	+	1.41724	0.195229	0.599044
NM_147156	chr10	-	1.41723	0.0385013	0.327295
NM_012390	chr4	+	1.41715	0.0760394	0.420113
NM_001682	chr12	-	1.41661	0.159724	0.553559
NM_004071	chr2	-	1.41639	0.0696704	0.408602
NM_032184	chr1	-	1.41628	0.26503	0.664949
NM_018295	chr7	+	1.41624	0.315368	0.705469
NM_001145720	chr1	+	1.41615	0.0861905	0.440472
NM_002641	chrX	-	1.41605	0.0834858	0.436585
NM_014949	chr1	-	1.41591	0.0259946	0.278777
NM_018113	chr12	-	1.41566	0.1984	0.601725
NM_001030055	chr14	+	1.41557	0.108929	0.481206
NM_032485	chr20	+	1.41556	0.124261	0.503021
NM_000155	chr9	+	1.41531	0.00175172	0.105503
NM_152434	chr11	-	1.41461	0.0278542	0.286903
ENST00000399979	chr14	-	1.41436	0.124487	0.503236
uc001bhd.4	chr1	-	1.41402	0.025162	0.277318
NM_024782	chr2	-	1.41393	0.0747352	0.41801
NM_001031804	chr16	-	1.41367	0.136144	0.519947
NM_080386	chr2	+	1.41357	0.0286348	0.288369
NM_005044	chrX	-	1.41349	0.00566805	0.161188
NM_152678	chr3	-	1.41342	0.0743744	0.417525
NM_001269	chr1	+	1.41339	0.056997	0.377912
NM_001098424	chr3	-	1.41326	0.00236803	0.115959
NM_020821	chr15	-	1.41288	0.0116668	0.211672
NM_025132	chr4	+	1.41281	0.00151057	0.100115
NM_001979	chr8	+	1.41272	0.10843	0.480231
NM_182569	chr17	+	1.41249	0.544489	0.824781
NM_019072	chr5	-	1.41222	0.0103153	0.200484
NM_000226	chr17	-	1.41206	0.106725	0.477279
NM_001014283	chr13	-	1.41204	0.0741174	0.417525
NM_024956	chr15	+	1.412	0.0774178	0.422861
NM_015199	chr3	-	1.41192	0.00633288	0.169258
NM_032358	chr12	+	1.41177	0.0609388	0.389395
NM_006652	chr20	-	1.41162	0.0155615	0.235429
uc001jtv.4	chr10	-	1.41153	0.161558	0.555053
NM_173824	chr3	+	1.41139	0.0439327	0.343761
NM_207506	chr8	-	1.41136	0.0353962	0.317124
NM_003981	chr15	-	1.41122	0.0629141	0.394428
NM_003457	chr17	+	1.41102	0.022967	0.27295
NM_170665	chr12	+	1.41093	0.00494214	0.149216
NM_004671	chr18	-	1.41079	0.0250004	0.277318
NM_176887	chr12	-	1.41063	0.127357	0.507055
NM_001012503	chr11	+	1.4104	0.0104484	0.201097
NM_002303	chr1	+	1.41038	0.00131263	0.0989378
NM_001345	chr12	+	1.41022	0.0306818	0.29631
NM_030882	chr22	-	1.41014	0.311095	0.703001
NM_172337	chr14	-	1.41	0.111932	0.486955
NM_018099	chr12	+	1.40993	0.0772699	0.422636
NM_198281	chr4	-	1.4093	0.0459036	0.348033
NM_016836	chr2	-	1.40892	0.109892	0.482977
NM_133446	chr10	-	1.40885	0.027158	0.284137
NM_022344	chr17	-	1.40813	0.315464	0.705485
NM_005800	chr13	+	1.40789	0.18488	0.585714
NM_024579	chr1	+	1.40754	0.510066	0.812884
NM_016437	chr17	+	1.4075	0.029671	0.291556
NM_020210	chr15	+	1.40716	0.112373	0.487638
NM_145201	chr8	-	1.40707	0.0866985	0.441287
NM_000310	chr1	-	1.40682	0.0264286	0.279926
NM_012179	chr22	+	1.40676	0.00199837	0.108777
NM_015416	chr12	+	1.40661	0.00643152	0.169258
NM_018405	chr17	-	1.40655	0.0849215	0.438303
NM_000773	chr10	+	1.40642	0.503359	0.809161
NM_144566	chr19	+	1.4063	0.129933	0.511355
NM_001287584	chr2	+	1.40627	0.00902047	0.191371
NM_001039891	chrX	-	1.40616	0.116642	0.491516
NM_181723	chr8	+	1.40611	0.252093	0.653947
NM_014548	chr15	+	1.40581	0.0592196	0.385232
NM_025165	chr15	-	1.40576	0.00411098	0.139738
NM_032779	chr2	-	1.40565	0.039868	0.332023
uc001luy.2	chr11	+	1.40545	0.357879	0.729376
NM_016642	chr15	-	1.40534	0.162828	0.557652
NM_001549	chr10	+	1.40521	0.672327	0.88318
NM_031420	chr1	-	1.40488	0.00418564	0.140623
NM_024109	chr16	+	1.40476	0.472685	0.792621
NM_198697	chr21	+	1.40468	0.527837	0.818646
NM_013235	chr5	-	1.40441	0.0140208	0.228818
NM_025268	chr14	+	1.40436	0.25657	0.658895
NM_138340	chr18	-	1.4043	0.29052	0.690242
NM_145174	chr22	-	1.40397	0.312366	0.70339
NM_006785	chr18	+	1.40376	0.000840129	0.0891451
NM_052957	chrX	+	1.40357	0.0735151	0.417052
NM_176884	chr12	-	1.40313	0.120703	0.496219
NM_002616	chr17	-	1.40256	0.362293	0.731756
NM_004164	chr3	-	1.40232	0.241901	0.646407
NM_015092	chr16	-	1.4023	0.0813976	0.431939
NM_001042683	chr6	-	1.40217	0.141995	0.529092
NM_006741	chr12	-	1.40217	0.165512	0.560792
NM_014614	chr2	-	1.40177	0.0120196	0.212727
NM_015074	chr1	+	1.40162	0.0116923	0.211672
NM_004753	chr1	-	1.40145	0.159877	0.553559
NM_001127199	chrX	+	1.40132	0.0595842	0.38586
NM_015005	chr14	+	1.40131	0.0019441	0.108777
NM_152392	chr2	+	1.40125	0.245521	0.649564
NM_017954	chr7	-	1.40116	0.423513	0.765924
NM_007373	chr10	+	1.40104	0.0184199	0.248728
NM_001163735	chr17	-	1.40061	0.000244174	0.0821609
NM_144568	chr14	-	1.40035	0.0773211	0.422771
NM_015462	chr17	+	1.40013	0.108477	0.480231
ENST00000574293	chr16	+	1.40002	0.00225952	0.113329
NM_015483	chr7	-	1.39977	0.141649	0.528433
NM_006272	chr21	-	1.39964	0.0414349	0.336116
NM_020843	chr15	-	1.39932	0.0321456	0.303381
uc010qei.1	chr10	+	1.39932	0.00157079	0.100734
NM_015474	chr20	-	1.39914	0.195745	0.599169
NM_015902	chr8	-	1.39876	0.05657	0.377657
NM_173822	chr2	-	1.39852	0.225986	0.631283
NM_003265	chr4	+	1.39852	0.628099	0.865218
NM_006973	chr10	-	1.39839	0.0585164	0.382452
NM_017615	chr10	-	1.39824	0.0212976	0.265175
NM_001113511	chr13	+	1.39791	0.114483	0.489587
NM_032471	chr6	+	1.39787	0.439692	0.775216
ENST00000502482	chr4	-	1.39785	0.639041	0.869846
NM_198243	chr15	+	1.39773	0.0163746	0.239322
NM_001822	chr2	-	1.39765	0.46496	0.788558
NM_001901	chr6	-	1.39755	0.111225	0.485347
NM_033296	chr4	+	1.39743	0.0244168	0.275131
NM_006322	chr13	-	1.39709	0.00123279	0.0978442
NM_007202	chr17	-	1.39682	0.0998714	0.464974
NM_000716	chr1	+	1.3968	0.0639461	0.397023
NM_152453	chr15	+	1.3968	0.0276356	0.28597
NM_144659	chr21	-	1.39632	0.136846	0.521569
NM_006256	chr1	+	1.39606	0.136779	0.521563
NM_002004	chr1	+	1.39603	0.0339151	0.311429
ENST00000513293	chr9	-	1.39593	0.000690602	0.0891451
NM_012430	chr3	+	1.39565	0.00743005	0.177682
NM_020405	chr17	-	1.3952	0.234321	0.639193
NM_007375	chr1	+	1.39512	0.116117	0.491425
NM_024529	chr1	+	1.39502	0.0790628	0.426988
NM_012218	chr19	+	1.39486	1.6495e-05	0.0522562
NM_005544	chr2	-	1.39483	0.0534224	0.37082
NM_005880	chr16	-	1.3947	0.00722361	0.17598
NM_001250	chr20	+	1.39438	0.234046	0.639046
NM_020813	chr19	+	1.39381	0.247353	0.650951
NM_004625	chr3	-	1.39374	0.272672	0.672097
NM_030792	chr11	-	1.39335	0.0961438	0.458409
NM_198081	chr6	-	1.39331	0.0381585	0.326543
NM_018326	chr7	+	1.39287	0.013614	0.225335
NM_001017395	chr3	-	1.39265	0.0239787	0.273792
NM_001406	chr17	+	1.39253	0.204377	0.608751
NM_006177	chr14	-	1.39225	0.0173407	0.244592
NM_207102	chr3	+	1.39219	0.182698	0.58275
NM_005358	chr13	+	1.39173	0.0135737	0.225138
NM_138773	chr5	+	1.39172	0.281909	0.680292
NM_014927	chrX	+	1.39166	0.283475	0.682607
NM_015442	chr3	+	1.39079	6.80219e-05	0.056953
NM_018269	chr2	-	1.39066	0.0827245	0.434833
ENST00000547423	chr12	-	1.39051	0.113218	0.488124
NM_001009566	chr1	-	1.39032	0.00899169	0.191371
NM_003719	chr5	+	1.38991	0.0409672	0.33588
NM_004725	chr10	+	1.38977	0.0825174	0.434656
NM_003195	chr20	+	1.38935	0.156559	0.548957
NM_017770	chr6	-	1.389	0.257375	0.659644
uc002mbt.1	chr19	+	1.38892	0.0465581	0.349375
ENST00000334418	chr11	+	1.38889	0.00363134	0.131843
NM_017990	chr16	+	1.38809	0.0750326	0.418536
NM_003968	chr3	-	1.38784	0.147579	0.538449
NM_182982	chr4	+	1.38766	0.0867252	0.441287
NM_173485	chr20	+	1.38763	0.0270008	0.283616
NM_014611	chr6	-	1.38748	0.00464421	0.146646
NM_001114093	chr19	+	1.38745	0.0145032	0.230059
NM_002403	chr1	-	1.38722	0.281477	0.679855
NM_004284	chr1	+	1.38685	0.140061	0.526584
NM_023034	chr8	-	1.38655	0.0373135	0.322463
NM_020782	chr12	+	1.38645	0.155774	0.547645
NM_001173543	chr16	+	1.38635	0.0203292	0.259606
NM_005778	chr3	+	1.38627	0.01229	0.214496
NM_001039590	chrX	+	1.38622	0.00971894	0.19643
NM_002880	chr3	-	1.38621	0.0029127	0.122229
NM_153365	chr4	-	1.38616	0.0568902	0.377657
NM_001256299	chr17	+	1.38608	0.572931	0.838247
NM_003913	chr6	+	1.38564	0.183772	0.584178
NM_020233	chr17	+	1.38531	0.176964	0.575823
NM_015013	chr1	+	1.38495	0.0318987	0.30256
NM_003550	chr7	-	1.38493	0.00644058	0.169258
NM_138287	chr3	+	1.38482	0.286815	0.686166
NM_012175	chr11	-	1.38476	0.0171453	0.243135
NM_000033	chrX	+	1.38472	0.0564357	0.377657
NM_005798	chr13	+	1.38449	0.166735	0.562111
NM_000901	chr4	-	1.38445	0.0908389	0.448879
NM_001144869	chr11	-	1.38441	0.305946	0.699989
NM_006910	chr16	+	1.3843	0.00544469	0.158237
NM_207343	chr11	+	1.38428	0.0433695	0.343134
ENST00000596396	chr1	+	1.38398	0.0818622	0.432967
NM_018191	chr13	-	1.38352	0.275196	0.674575
NM_145170	chr10	-	1.38324	0.19321	0.59618
uc002wct.1	chr2	+	1.38306	0.210812	0.61423
NM_003435	chr19	+	1.38289	0.154907	0.546028
ENST00000219162	chr16	+	1.38279	0.353187	0.726046
uc010ayj.3	chr15	+	1.38276	0.340633	0.720003
NM_001172651	chr19	+	1.38275	0.139479	0.525934
NM_006828	chr6	-	1.38274	0.00767062	0.181077
uc010tmr.2	chr14	+	1.38225	0.00882092	0.190743
NM_015566	chr5	-	1.3822	0.0936222	0.454451
NM_014643	chr18	-	1.3822	0.148541	0.539655
NM_016213	chr15	+	1.38203	0.0529966	0.369767
NM_173605	chr13	+	1.38174	0.0829568	0.435232
NM_016374	chr1	-	1.38144	0.0341017	0.312599
NM_020530	chr22	-	1.38143	0.217914	0.621504
NM_130770	chr3	+	1.38127	0.000614255	0.0876558
ENST00000595486	chr13	-	1.38105	0.0366242	0.322282
NM_018225	chr9	-	1.38089	0.0104687	0.201243
NM_003593	chr17	+	1.38066	0.0721286	0.414255
NM_032999	chr7	+	1.38018	0.0496442	0.357764
NM_004327	chr22	+	1.38017	0.0121372	0.213791
NM_022065	chr2	-	1.38016	0.000827615	0.0891451
NM_001135865	chr16	+	1.38014	0.0597566	0.38603
NM_004157	chr3	-	1.37984	0.0175743	0.245059
NM_001164404	chr15	+	1.37983	0.140186	0.526695
NM_000420	chr7	-	1.37979	0.202482	0.606133
NM_001270530	chr15	+	1.37967	0.0851156	0.438303
uc011lun.1	chr9	+	1.3794	0.0215531	0.265992
NM_024045	chr10	+	1.37923	0.00212722	0.111602
NM_006706	chr5	+	1.37916	0.0569108	0.377657
NM_178509	chr17	+	1.37818	0.0080375	0.184397
ENST00000433840	chr21	-	1.37772	0.555597	0.829624
NM_014708	chr12	+	1.37764	0.08913	0.446778
NM_003263	chr4	-	1.37764	0.320256	0.708086
NM_032264	chr1	+	1.37758	0.0459649	0.348033
NM_015386	chr16	-	1.37738	0.0339419	0.311494
NM_001205272	chr3	+	1.37731	0.0055928	0.160489
NM_014672	chr14	+	1.37716	0.0162023	0.237494
NM_152730	chr6	-	1.37698	0.100364	0.466071
NM_030780	chr8	-	1.37696	0.0480519	0.352707
NM_004215	chr8	+	1.37695	0.545288	0.824781
NM_017895	chr20	+	1.37686	0.033138	0.308169
NM_178456	chr20	+	1.37673	0.629608	0.865979
NM_014893	chrY	+	1.37648	0.259553	0.660447
NM_015865	chr18	+	1.37648	0.0790213	0.426988
NM_145020	chr18	-	1.37634	0.0647881	0.397198
NM_005419	chr12	-	1.37621	0.0479119	0.35238
NM_001039615	chr8	+	1.3762	0.100156	0.465651
NM_017760	chr7	-	1.37615	0.116763	0.491621
NM_005516	chr6	+	1.37602	0.0956554	0.457206
NM_176889	chr12	-	1.37602	0.0945583	0.455707
NM_001017962	chr10	-	1.37594	0.0864193	0.440472
NM_001463	chr2	-	1.37558	0.0784105	0.425601
NM_022061	chr11	-	1.37552	0.0184408	0.248728
NM_144693	chr19	-	1.3755	0.00141011	0.0996547
NM_182484	chr21	-	1.37521	0.255296	0.657904
NM_001024611	chr4	-	1.3751	0.00227967	0.113912
NM_001004351	chr7	+	1.37482	0.00830291	0.187191
NM_002946	chr1	-	1.37458	0.00220204	0.111831
NM_001097643	chr12	-	1.3744	0.260317	0.660912
ENST00000327333	chr1	-	1.37418	0.0260757	0.278929
NM_004779	chr5	+	1.37416	0.028193	0.287188
NM_001136107	chr1	+	1.37374	0.00959835	0.19643
NM_020854	chr18	+	1.37373	0.207759	0.612342
NM_030812	chr1	+	1.37348	0.404566	0.754688
NM_020738	chr2	-	1.37345	0.0360308	0.320634
NM_001204871	chr7	-	1.37335	0.22198	0.626373
NM_001243186	chr6	+	1.37299	0.0650083	0.397273
NM_000018	chr17	+	1.37278	0.00459994	0.146646
NM_032453	chr19	+	1.37254	0.101575	0.469469
NM_016127	chr8	-	1.37251	0.191739	0.594822
ENST00000540159	chr10	-	1.37247	0.0245356	0.275131
NM_002572	chr11	+	1.37238	0.0270517	0.283775
NM_018460	chr2	+	1.37237	0.00850701	0.188626
NM_001267827	chr14	+	1.37212	0.00688301	0.174253
NM_001099922	chrX	+	1.37212	0.150292	0.540561
NM_004660	chrY	+	1.37193	0.0253145	0.277318
ENST00000595083	chr2	-	1.37187	0.0982307	0.462157
NM_001001417	chr17	-	1.37182	0.077038	0.422097
NM_003676	chr1	+	1.37175	0.0749218	0.418463
NM_001270	chr5	-	1.37159	0.0210482	0.263352
uc001wcp.2	chr14	+	1.37138	0.0781558	0.425188
NM_014802	chr12	-	1.37137	0.178884	0.578681
NM_003328	chr4	-	1.3712	0.291935	0.691632
NM_001007022	chr1	-	1.37073	0.0114217	0.209902
NM_003414	chr16	+	1.37048	0.0603975	0.38818
ENST00000556347	chr14	+	1.37046	0.0137378	0.22691
NM_002269	chr6	+	1.36995	0.140111	0.526584
NM_002737	chr17	+	1.36977	0.173804	0.571767
NM_014631	chr10	-	1.36975	0.137639	0.522839
NM_002040	chr21	+	1.36927	0.160441	0.554228
NM_022774	chr1	+	1.36908	0.0677264	0.405284
NM_019591	chr12	+	1.36896	0.0784299	0.425601
NM_003632	chr17	+	1.3689	0.045653	0.346831
NM_031407	chrX	-	1.36888	0.0936914	0.454451
NM_130783	chr11	+	1.36888	0.00262333	0.118931
NM_052903	chr15	+	1.36868	0.119285	0.494424
NM_014689	chr2	-	1.3686	0.0535438	0.371315
NM_032415	chr7	-	1.36846	0.0126325	0.217735
ENST00000277540	chr9	-	1.36815	0.10354	0.471858
NM_020830	chr2	-	1.36815	0.0257426	0.277767
NM_001907	chr16	-	1.36788	0.0227988	0.272414
NM_002896	chr11	+	1.36777	0.00188161	0.107988
NM_015040	chr2	+	1.36763	0.24828	0.651184
NM_001025101	chr18	-	1.36712	0.0269869	0.283616
NM_001008237	chr2	-	1.367	0.086291	0.440472
NM_001618	chr1	-	1.36697	0.0180682	0.247364
NM_004101	chr5	-	1.36686	0.237241	0.642136
NM_001127715	chr6	+	1.36658	0.129556	0.510363
NM_152402	chr4	-	1.36619	0.439641	0.775216
uc001apg.1	chr1	-	1.36597	0.0611215	0.389395
NM_152522	chr2	+	1.36586	0.0112183	0.208077
ENST00000593496	chr1	+	1.36575	0.26152	0.661843
NM_173638	chr1	+	1.36572	0.0715578	0.413014
NM_020861	chr6	-	1.36545	0.000584088	0.0864669
uc003vzp.2	chr7	+	1.36541	0.21493	0.618885
NM_152523	chr2	+	1.36539	0.0863301	0.440472
NM_014016	chr3	+	1.36537	0.271541	0.67139
NM_017970	chr14	-	1.36498	0.0620204	0.391864
NM_003766	chr17	-	1.36496	0.0101325	0.197415
NM_014455	chr1	+	1.36487	0.00746832	0.178041
ENST00000370449	chr10	+	1.36487	0.0441001	0.343942
NM_016038	chr7	-	1.3648	0.144132	0.532459
NM_152588	chr12	+	1.36469	0.141157	0.527962
NM_018146	chr17	+	1.3645	0.00642344	0.169258
NM_015161	chr16	-	1.3645	0.10159	0.469469
NM_002130	chr5	-	1.36442	0.279442	0.677823
NM_006803	chr8	+	1.3644	0.0550854	0.374691
NM_032025	chr3	+	1.36436	0.0367363	0.322282
NM_003890	chr19	-	1.36417	0.0650517	0.397385
NM_015946	chr5	+	1.36404	0.00270855	0.120178
NM_001278064	chr6	+	1.36318	0.0565056	0.377657
NM_020800	chr3	-	1.36309	0.334752	0.716338
ENST00000601460	chr10	+	1.36292	0.0949005	0.4562
NM_016396	chr15	+	1.36288	0.130471	0.512057
NM_152772	chr12	+	1.36282	0.163217	0.557736
NM_002755	chr15	+	1.36279	0.00737433	0.176984
NM_003966	chr5	-	1.36263	0.557079	0.83048
NM_024726	chr2	-	1.36244	0.189274	0.591691
NM_007355	chr6	+	1.36242	0.000337789	0.0844511
NM_144595	chr13	+	1.36208	0.00173727	0.105207
ENST00000595430	chr1	-	1.36186	0.407525	0.756695
NM_133462	chr3	+	1.36168	0.0305471	0.29522
NM_080632	chrX	-	1.36164	0.276155	0.675029
NM_006961	chr16	-	1.36159	0.0330158	0.307629
NM_000973	chr8	-	1.36125	0.0841003	0.438207
NM_003596	chr7	+	1.36087	0.0509318	0.363287
NM_001127364	chr7	+	1.36077	0.148392	0.539655
NM_182488	chr13	-	1.36062	0.0670134	0.40315
NM_033121	chr12	+	1.3605	0.00792521	0.182998
NM_013283	chr5	+	1.36031	0.028537	0.288099
NM_001165412	chr4	+	1.36022	0.000237367	0.0821609
NM_015434	chr1	-	1.36017	0.0453557	0.346067
NM_014569	chr7	+	1.36005	0.00144141	0.0996547
NM_138801	chr2	+	1.35999	0.0699455	0.409563
NM_006693	chr7	+	1.35997	0.1167	0.491562
NM_013326	chr18	+	1.35963	0.0279226	0.286903
NM_006218	chr3	+	1.35957	0.069967	0.409563
NM_004644	chr15	-	1.35955	0.153716	0.544955
ENST00000595203	chr20	+	1.35928	0.0804855	0.430399
NM_032164	chr7	-	1.35856	0.00915765	0.191875
uc021tje.1	chr16	-	1.35853	0.0955312	0.456888
NM_153700	chr15	-	1.3583	0.0337821	0.310748
NM_003335	chr3	-	1.35769	0.00261334	0.118931
NM_017775	chr17	+	1.35693	0.171072	0.567871
NM_003818	chr20	+	1.35685	0.00245846	0.117368
NM_006267	chr2	+	1.35682	0.0129222	0.220332
NM_152609	chr1	+	1.35678	0.0372771	0.322463
NM_002668	chrX	+	1.35669	0.0238778	0.273792
NM_001098	chr22	+	1.35652	0.00749801	0.178331
NM_001190479	chr15	-	1.35641	0.568525	0.836182
NM_012207	chr10	+	1.35635	0.135361	0.519661
ENST00000594280	chr1	-	1.35613	0.0513441	0.364541
uc010ajj.1	chr14	+	1.35583	0.0429709	0.341546
NM_006110	chr16	-	1.35579	0.0108598	0.204973
NM_018947	chr7	-	1.35571	0.0366539	0.322282
NM_006872	chr2	+	1.35563	0.0366592	0.322282
NM_001282941	chr10	-	1.35542	0.239383	0.64432
NM_019001	chr3	-	1.35538	0.00757534	0.179362
NM_198085	chr7	-	1.3553	0.149567	0.540252
NM_020342	chr2	+	1.35515	0.0617967	0.390918
NM_178135	chr4	-	1.35504	0.00777107	0.182466
NM_022841	chr15	-	1.35503	0.0942131	0.455119
NM_016069	chr16	-	1.35496	0.0229737	0.27295
NM_005243	chr22	+	1.35494	0.0678253	0.405569
NM_001673	chr7	-	1.35488	0.141911	0.529036
NM_006813	chr6	+	1.35474	0.133163	0.515722
NM_194279	chr14	+	1.35437	0.0177565	0.246209
NM_006395	chr3	+	1.35429	0.0113513	0.209563
NM_005527	chr6	-	1.35427	0.0403494	0.334275
NM_000050	chr9	+	1.35426	0.00313979	0.124104
NM_007082	chr2	+	1.35421	0.00304314	0.123282
NM_014435	chr4	-	1.35406	0.000744475	0.0891451
NM_015677	chr2	-	1.35399	0.15902	0.552263
uc001wbw.2	chr14	+	1.35399	0.00697287	0.174253
NM_025180	chr3	+	1.35399	0.00557032	0.160425
NM_015885	chr11	+	1.3538	0.0621404	0.392072
NM_017658	chr14	-	1.35355	0.145837	0.534801
NM_007018	chr9	+	1.35351	0.00248691	0.117368
NM_022168	chr2	-	1.35344	0.33239	0.715069
NM_138445	chr7	+	1.35336	0.0109642	0.205516
NM_024736	chr8	+	1.35332	0.0149022	0.231185
NM_015508	chr3	+	1.35329	0.103246	0.471167
uc010tqj.3	chr14	-	1.3532	0.0423769	0.339613
NM_013375	chr6	+	1.35299	0.0455678	0.346758
NM_002715	chr5	-	1.3529	0.0690064	0.406685
NM_001002925	chr11	-	1.3527	0.304617	0.699326
NM_002481	chr1	+	1.35268	0.110864	0.484706
NM_003379	chr6	-	1.35264	0.00368713	0.133343
NM_001039211	chr1	+	1.3526	0.34246	0.720808
NM_003405	chr22	+	1.35188	0.0546052	0.373304
NM_030751	chr10	+	1.3518	0.0530151	0.369767
NM_015312	chr4	+	1.35153	0.193687	0.596771
NM_001417	chr12	+	1.35153	0.0750406	0.418536
NM_015717	chr2	-	1.35152	0.00246515	0.117368
NM_004716	chr11	-	1.3515	0.00718995	0.17598
NM_017553	chr15	-	1.35145	0.0180852	0.247383
NM_012255	chr20	+	1.35142	0.00587005	0.163989
NM_003789	chr16	-	1.35098	0.00113908	0.0965428
NM_007065	chr19	-	1.35066	0.00050651	0.0844511
NM_006382	chr17	-	1.35057	0.0538374	0.371908
ENST00000606425	chr10	-	1.35055	0.103623	0.471858
NM_015553	chr6	-	1.35054	0.240003	0.645155
NM_001098509	chr17	+	1.3502	0.0021347	0.111602
NM_016257	chr1	-	1.3498	0.178107	0.578113
NM_001097622	chr7	+	1.34976	0.343223	0.721625
NM_017512	chr18	-	1.34969	2.48298e-05	0.0530424
NM_001042702	chr2	+	1.34947	0.239702	0.64475
NM_032343	chr3	+	1.34943	0.212171	0.615641
NM_178525	chr19	-	1.34938	0.388294	0.744879
NM_015018	chr6	+	1.34934	0.0337239	0.310393
NM_014688	chr10	-	1.34931	0.00593138	0.16512
NM_015993	chr16	-	1.34877	0.194988	0.598696
uc002hpr.2	chr17	-	1.34874	0.131137	0.51356
NM_019067	chrX	+	1.34868	9.8792e-05	0.0626848
NM_003427	chr6	+	1.34864	0.0214709	0.265992
NM_020307	chr3	-	1.34841	0.0557443	0.376541
NM_152334	chr15	-	1.34835	0.0610873	0.389395
NM_003907	chr3	+	1.34831	0.00115764	0.0970216
NM_182543	chr10	-	1.3481	0.0215039	0.265992
NM_006391	chr11	+	1.34809	0.0594165	0.38572
NM_001002905	chr11	+	1.34763	0.427016	0.768366
NM_000251	chr2	+	1.3476	0.0273422	0.284747
NM_014584	chr14	-	1.34757	0.0760031	0.420113
NM_182552	chr6	-	1.34732	0.205342	0.60956
NM_006711	chr16	-	1.34719	0.0388232	0.328585
NM_001282463	chr14	+	1.34695	0.230276	0.63469
NM_004787	chr4	+	1.34681	0.139648	0.52642
ENST00000547081	chr12	+	1.34658	0.014237	0.229064
NM_020180	chr18	-	1.34656	0.039503	0.330573
NM_017918	chr4	+	1.34638	0.00578244	0.16331
NM_182540	chrX	+	1.34632	0.0683372	0.406071
NM_016102	chr1	-	1.34624	0.0181345	0.24763
NM_006121	chr12	-	1.3462	0.00447534	0.144968
uc021pzk.1	chr10	-	1.34614	0.332821	0.715299
NM_001163692	chr15	-	1.34603	0.0516761	0.365142
NM_017704	chr11	+	1.34584	0.0137622	0.227077
NM_020972	chr4	-	1.34579	0.00616456	0.168562
NM_000209	chr13	+	1.34559	0.612277	0.857664
NM_003136	chr14	+	1.34502	0.0598126	0.386179
NM_006931	chr12	-	1.34497	0.0797851	0.428171
NM_007195	chr18	+	1.34491	0.0732661	0.416726
NM_013446	chr7	-	1.34488	0.00182163	0.106528
NM_030674	chr12	-	1.34451	0.0525264	0.367987
NM_152504	chr20	+	1.34448	0.000244285	0.0821609
NM_017851	chr15	-	1.34443	0.000771091	0.0891451
NM_022336	chr2	-	1.34431	0.0482043	0.352947
NM_018180	chr10	-	1.34424	0.189713	0.592129
NM_015173	chr4	+	1.34421	0.0228368	0.272414
ENST00000319763	chr11	+	1.34396	0.331142	0.714272
uc002ddh.2	chr16	-	1.34384	0.0337172	0.310393
NM_207380	chr15	-	1.34372	0.0146937	0.23079
NM_001142864	chr16	-	1.34354	0.0485904	0.353526
NM_173348	chr10	+	1.34314	0.187107	0.588932
uc001ymf.1	chr14	+	1.34295	0.0863863	0.440472
NM_018373	chr14	-	1.34243	0.0221463	0.268915
NM_001018005	chr15	+	1.34213	0.060791	0.389377
NM_213599	chr11	+	1.34204	0.182871	0.582951
NM_001206927	chr6	+	1.34198	0.412774	0.759831
NM_020216	chr1	+	1.34162	0.0245101	0.275131
NM_012292	chr19	+	1.3416	0.00436275	0.142781
uc021qcy.1	chr11	-	1.34159	0.0346146	0.314755
NM_001924	chr1	+	1.34138	0.0544002	0.373032
NM_005586	chr6	+	1.34135	0.0241147	0.274409
NM_006084	chr14	+	1.34133	0.114898	0.489904
NM_000860	chr4	-	1.34117	0.449789	0.780712
NM_003842	chr8	-	1.34115	0.327015	0.711645
NM_014477	chr20	-	1.34066	0.335475	0.716441
NM_024039	chr17	+	1.34066	0.0770666	0.422108
NM_015135	chr7	+	1.34057	0.00309786	0.124104
NM_017651	chr6	-	1.34049	0.271936	0.671867
NM_144574	chr14	+	1.34047	0.0135328	0.224932
NM_001011720	chr8	+	1.34044	0.0568764	0.377657
NM_006429	chr2	+	1.34031	0.00289936	0.122229
NM_032012	chr9	-	1.3403	0.0845687	0.438262
NM_015060	chr7	+	1.34027	0.00613562	0.168562
NM_004333	chr7	-	1.34025	0.0880095	0.444139
NM_000107	chr11	+	1.34002	0.0807335	0.430434
NM_012110	chr4	-	1.33992	0.0647298	0.397198
NM_012330	chr10	+	1.33992	0.117281	0.492114
NM_153273	chr3	-	1.33985	0.0594965	0.385814
ENST00000369682	chrX	+	1.33985	0.00792531	0.182998
NM_002121	chr6	+	1.33983	0.259575	0.660447
NM_031917	chr19	-	1.33974	0.220752	0.625866
NM_012215	chr10	-	1.33971	0.187904	0.590321
NM_000176	chr5	-	1.33967	0.0631584	0.395063
NM_021003	chr14	+	1.33967	0.149692	0.540252
NM_016462	chr6	+	1.3396	0.0325701	0.305634
NM_006530	chr12	+	1.33954	0.120863	0.496362
NM_001102651	chr19	+	1.33934	0.00161224	0.101839
NM_015358	chr21	+	1.33916	0.0829688	0.435232
NM_018151	chr2	+	1.33898	0.00276512	0.12066
NM_001002909	chr17	-	1.33895	0.0916498	0.450709
NM_006686	chr9	-	1.33891	0.475511	0.793482
NM_004161	chr2	-	1.33889	0.136326	0.52034
NM_006355	chr6	+	1.33872	0.000743138	0.0891451
NM_015225	chr9	-	1.33831	0.0722515	0.414511
NM_024074	chr19	+	1.33813	0.0253339	0.277318
NM_004606	chrX	+	1.33799	0.00118175	0.0970665
NM_003684	chr1	-	1.33795	0.00182254	0.106528
NM_001297755	chr4	-	1.33773	0.112787	0.487638
NM_030776	chr20	-	1.33698	0.070749	0.41105
NM_015630	chr2	+	1.33695	0.0164668	0.239322
NM_016656	chrX	+	1.33679	0.0202751	0.259606
NM_003337	chr5	+	1.33663	0.178833	0.578681
NM_003470	chr16	-	1.33651	0.0414787	0.336116
NM_000293	chr16	+	1.33626	0.0511645	0.363755
NM_014850	chr3	-	1.33604	0.0900256	0.448289
NM_001298	chr2	+	1.33592	0.551097	0.827154
NM_052838	chr16	-	1.33572	0.157132	0.549684
NM_178439	chr2	+	1.33546	0.383518	0.743214
NM_032853	chr19	+	1.33544	0.0195125	0.255226
NM_021132	chr10	-	1.33527	0.000582698	0.0864669
NM_015864	chr6	-	1.33512	0.0255372	0.277318
NM_017673	chr1	+	1.33509	0.0468359	0.350605
NM_152387	chr2	-	1.33484	0.208024	0.612342
NM_004210	chr10	+	1.33459	0.391759	0.745771
NM_022074	chr11	+	1.3344	0.0205849	0.260436
NM_016297	chr2	+	1.33428	0.0704137	0.410298
NM_018486	chrX	-	1.33427	0.035286	0.316655
NM_001080506	chr4	-	1.3342	0.373954	0.737755
NM_002462	chr21	+	1.3341	0.198427	0.601725
NM_002568	chr8	-	1.33402	0.0179505	0.24682
NM_053045	chr9	-	1.33398	0.113774	0.488639
NM_002640	chr18	+	1.33383	0.362735	0.731757
uc021rou.1	chr14	+	1.33375	0.457565	0.784992
NM_014910	chr19	+	1.33364	0.0184662	0.248728
ENST00000596691	chr21	+	1.33358	0.202012	0.605196
NM_152604	chr19	+	1.33354	0.0691491	0.407183
NM_025092	chr11	+	1.33344	0.090348	0.448879
NM_024746	chr1	-	1.33343	0.704601	0.897977
NM_006145	chr19	-	1.33335	0.190865	0.593736
NM_003831	chr18	+	1.33334	0.279474	0.677823
NM_015477	chr15	-	1.33331	0.0560017	0.37715
NM_153451	chr11	-	1.33326	0.0511595	0.363755
NM_024942	chr10	-	1.33307	0.0275203	0.285703
NM_025195	chr8	+	1.33304	0.722956	0.906342
NM_021147	chr5	-	1.33296	0.0062912	0.169258
NM_001080398	chr9	-	1.33292	0.108024	0.478921
NM_002469	chr12	+	1.33283	0.0217291	0.266813
NM_001114086	chr6	-	1.33262	0.384595	0.743214
NM_000046	chr5	-	1.3324	0.11214	0.487239
NM_032592	chr11	+	1.33197	0.286931	0.686166
NM_001145415	chr1	+	1.3318	0.00293277	0.122229
NM_001144952	chr17	-	1.33131	0.679712	0.886211
NM_002754	chr6	+	1.33125	0.342475	0.720808
NM_021148	chr7	+	1.33111	0.178168	0.578113
NM_016060	chr17	-	1.3311	0.0213111	0.265175
NM_145693	chr2	+	1.33082	0.0827328	0.434833
NM_004969	chr10	-	1.33074	0.0444074	0.344202
NM_006715	chr15	-	1.33054	0.0613092	0.389546
NM_002235	chr12	+	1.33018	0.112775	0.487638
ENST00000377391	chr9	+	1.32995	0.209545	0.61327
NM_080657	chr2	+	1.3299	0.391559	0.745771
NM_004687	chr17	-	1.32981	0.0576553	0.38005
uc001lis.1	chr10	+	1.32971	0.0794213	0.427466
NM_016944	chr7	+	1.32937	0.000844616	0.0891451
NM_018235	chr18	+	1.32934	0.0187361	0.250236
uc003qdy.1	chr6	+	1.32913	0.0637432	0.396368
NM_001124756	chr20	+	1.32889	0.0553926	0.375137
NM_001641	chr14	+	1.32875	0.00142384	0.0996547
NM_020883	chr1	-	1.32855	0.0720744	0.414246
NM_005382	chr8	+	1.32848	0.00072339	0.0891451
NM_001008784	chr3	-	1.32827	0.237275	0.642136
NM_207311	chr12	+	1.32818	0.322302	0.708953
NM_019053	chr10	+	1.32801	0.317615	0.707166
NM_018292	chr6	+	1.32796	0.0545048	0.373304
NM_022828	chr5	+	1.32763	0.112565	0.487638
NM_014384	chr11	+	1.32761	0.0153467	0.233517
NM_133473	chr19	+	1.32758	0.203835	0.607592
NM_017956	chr8	+	1.32757	0.129103	0.50964
NM_004398	chr11	+	1.32755	0.0017785	0.106153
NM_023085	chr2	+	1.32754	0.00345778	0.130098
NM_006559	chr1	+	1.32748	0.00096195	0.0917955
NM_005931	chr6	+	1.32746	0.00687107	0.174253
NM_004655	chr17	-	1.32741	0.219486	0.623667
NM_177398	chr1	-	1.32737	0.00347075	0.130276
NM_031486	chr9	-	1.32733	0.0682762	0.406071
NM_032409	chr1	+	1.32709	0.260792	0.661346
NM_018714	chr17	+	1.32709	4.92631e-06	0.0318538
NM_003903	chr13	+	1.327	0.053989	0.372144
ENST00000535173	chr17	-	1.32673	0.00622577	0.169153
NM_033637	chr10	+	1.32653	0.00218413	0.111602
NM_000229	chr16	-	1.32645	0.00295055	0.122229
NM_001402	chr6	-	1.32637	0.0684891	0.406071
NM_152565	chr8	+	1.32633	0.13164	0.513818
NM_001024680	chr2	-	1.32615	0.584207	0.84343
NM_018477	chr14	+	1.32611	0.0157006	0.236429
NM_015425	chr2	-	1.32596	0.422261	0.765729
NM_001286414	chr15	+	1.32586	0.0402096	0.333641
NM_005773	chr19	-	1.3258	0.212211	0.615641
NM_002161	chr9	-	1.32563	0.00716163	0.17598
NM_006642	chr1	+	1.32563	0.117082	0.491621
NM_003250	chr17	+	1.32559	0.224194	0.629509
NM_012106	chr16	+	1.32557	0.0566626	0.377657
uc002rei.4	chr2	-	1.32523	0.203596	0.607452
NM_018142	chr8	+	1.325	0.0197196	0.256038
NM_014145	chr20	-	1.32464	0.0391797	0.33011
NM_015335	chr12	-	1.32442	0.0252361	0.277318
NM_017825	chr1	+	1.32416	0.00324349	0.125924
NM_015532	chr15	+	1.32404	0.016552	0.239322
NM_004836	chr2	-	1.32397	0.208255	0.61247
NM_144717	chr3	+	1.32389	0.0235197	0.273792
NM_080476	chr20	-	1.32387	0.0327125	0.305977
NM_006994	chr6	+	1.32358	0.0524995	0.367961
NM_001008269	chr3	-	1.32341	0.466913	0.789908
uc010aje.1	chr14	+	1.32341	0.227159	0.632707
NM_033505	chr2	+	1.32338	0.0582026	0.381593
NM_012446	chr5	-	1.32332	0.0245062	0.275131
NM_000311	chr20	+	1.32328	0.00358452	0.131316
NM_004589	chr17	-	1.32316	0.323862	0.709906
NM_032172	chr7	+	1.32315	0.0142773	0.229064
NM_002582	chr16	-	1.32304	0.00476029	0.148166
NM_000574	chr1	+	1.32295	0.202512	0.606133
NM_139015	chr12	-	1.32245	0.0353039	0.316655
NM_001085428	chr22	-	1.32242	0.0791304	0.427185
NM_002801	chr16	-	1.32237	0.149292	0.540252
NM_014488	chr11	-	1.32221	0.0854752	0.43932
NM_005788	chr11	+	1.32209	0.177745	0.577533
NM_001040108	chr14	-	1.32203	0.000603023	0.0872362
NM_020923	chr2	+	1.32171	0.0645442	0.397198
NM_001025265	chrX	-	1.32171	0.170912	0.567694
NM_019610	chr1	-	1.32155	0.0420648	0.338743
NM_001077663	chr7	-	1.32153	0.0299936	0.292282
uc010jds.2	chr5	+	1.32137	0.249047	0.651684
ENST00000419755	chr11	+	1.32135	0.401552	0.752731
NM_001145128	chr6	-	1.3213	0.102513	0.470832
NM_002567	chr12	+	1.32128	0.00112526	0.0963464
NM_015675	chr19	+	1.32125	0.0150024	0.231315
NM_032147	chr12	-	1.3212	0.108059	0.478921
NM_030793	chr5	+	1.32107	0.130605	0.512393
NM_022662	chr2	-	1.32089	0.137169	0.522299
NM_021140	chrX	+	1.32084	0.195736	0.599169
NM_022483	chr5	-	1.32083	0.151045	0.541583
NM_015180	chr14	+	1.32057	0.118438	0.494085
NM_000284	chrX	+	1.3205	0.000986114	0.0917955
NM_014293	chr22	-	1.32013	0.430782	0.770041
NM_012423	chr19	+	1.32012	0.000823983	0.0891451
NM_018441	chr2	-	1.3201	0.0532441	0.370231
NM_003099	chr15	+	1.31991	0.102917	0.470955
NM_013337	chr17	+	1.31988	0.018294	0.248096
NM_052849	chr15	-	1.31988	0.00727344	0.17598
NM_015910	chr2	-	1.31987	0.231649	0.636181
ENST00000415643	chr8	+	1.31984	0.546439	0.824781
NM_015491	chr6	-	1.31983	0.0877206	0.443492
NM_018257	chr20	+	1.31977	0.00263541	0.118931
NM_007001	chr9	-	1.31971	0.0166984	0.24059
NM_002702	chr12	-	1.31965	0.000474683	0.0844511
NM_018489	chr1	-	1.31963	0.0568534	0.377657
NM_014797	chr6	-	1.31941	0.00281058	0.121012
NM_002892	chr14	+	1.31937	0.0140663	0.228818
NM_000019	chr11	+	1.31927	0.0357573	0.318737
ENST00000163416	chr14	+	1.31927	0.0367493	0.322282
NM_201596	chr10	+	1.31897	0.442143	0.776771
NM_001113738	chr17	-	1.31893	0.374587	0.738204
uc001wwz.3	chr14	-	1.31875	0.170677	0.567385
NM_177939	chr3	+	1.31868	0.000911712	0.0891451
NM_031157	chr12	+	1.3185	0.0100859	0.197415
NM_139215	chr17	+	1.31843	0.496242	0.803894
NM_002098	chr6	-	1.3184	0.196521	0.600235
NM_021914	chr14	-	1.31835	0.01006	0.197415
NM_014832	chr13	-	1.3183	0.148915	0.540022
NM_203290	chr6	+	1.31808	0.0262391	0.279488
NM_001141947	chr3	+	1.31804	0.085988	0.440472
NM_004824	chr6	+	1.31782	0.222023	0.626373
NM_014344	chr11	+	1.31779	0.0138442	0.228064
NM_015490	chr10	-	1.31775	0.133904	0.517455
NM_001419	chr19	-	1.31773	0.0169719	0.241949
NM_020755	chr6	-	1.31766	0.161368	0.554703
NM_031370	chr4	-	1.31766	0.107746	0.478872
NM_019112	chr19	+	1.31724	0.000196356	0.0804018
NM_001203	chr4	+	1.31703	0.490736	0.801182
NM_012095	chr10	-	1.31681	0.139954	0.526584
NM_030808	chr17	+	1.31678	0.172801	0.570107
ENST00000321930	chr17	+	1.31675	0.0633072	0.395147
ENST00000277491	chr9	+	1.31671	0.245889	0.650013
uc003aup.3	chr22	+	1.31652	0.0354709	0.317614
NM_144972	chr11	+	1.31641	0.0545382	0.373304
NM_014685	chr16	+	1.31639	0.299837	0.696661
ENST00000311663	chr10	+	1.31635	0.00185686	0.107988
NM_031916	chr5	+	1.31629	0.641462	0.870802
NM_002482	chr1	+	1.31611	0.0214208	0.265992
NM_016331	chr3	+	1.31608	0.0561551	0.377269
ENST00000439431	chr7	-	1.31607	0.00760528	0.179802
NM_000038	chr5	+	1.31599	0.0910568	0.448986
NM_006567	chr6	+	1.31598	0.0851646	0.438303
NM_020771	chr6	-	1.31596	0.130826	0.51307
NM_014138	chrX	-	1.31592	0.240522	0.645286
NM_021199	chr15	+	1.31586	0.160115	0.553882
NM_017747	chr5	+	1.31584	0.0785163	0.425761
NM_031372	chr4	-	1.31575	0.0788015	0.426303
NM_024610	chr3	-	1.31569	0.124023	0.50282
NM_032146	chr3	+	1.31525	0.0971924	0.459697
NM_015256	chr5	-	1.31517	0.0633222	0.395147
NM_022048	chr15	-	1.31507	0.150817	0.541139
NM_001495	chr8	-	1.31497	0.0193676	0.254382
NM_018144	chr10	+	1.31497	0.0253891	0.277318
NM_003161	chr17	+	1.31476	0.00129852	0.0989378
NM_005600	chr1	+	1.31455	0.00714253	0.17598
NM_183419	chr8	-	1.31448	0.342661	0.721036
NM_001204063	chr14	+	1.31446	0.25997	0.660638
uc002dix.1	chr16	-	1.31445	0.0968202	0.459149
NM_018090	chr1	+	1.3142	0.0366045	0.322282
NM_031946	chr7	+	1.31413	0.00105122	0.0940286
NM_006544	chr14	-	1.31413	0.0434437	0.343134
NM_005128	chr21	+	1.31411	0.0071923	0.17598
NM_138426	chr7	+	1.31394	0.00393312	0.137107
NM_171982	chr8	-	1.31377	0.00523549	0.154432
NM_198855	chr19	+	1.31372	0.0934364	0.454375
NM_032816	chr19	-	1.3137	0.0211905	0.264297
NM_176815	chr3	-	1.3135	0.638204	0.869764
NM_181688	chr21	+	1.31348	0.172287	0.56986
NM_001129890	chr8	+	1.31342	0.0723783	0.414787
NM_016498	chr22	+	1.31339	0.308494	0.701284
NM_012290	chr2	-	1.31338	0.100362	0.466071
NM_025114	chr12	-	1.31334	0.0235268	0.273792
NM_024855	chr20	+	1.31322	0.0459915	0.348068
NM_021244	chr6	-	1.31321	0.0259116	0.278642
ENST00000595053	chr11	+	1.31308	0.106264	0.476698
NM_001257357	chr6	+	1.31297	0.0739153	0.417525
NM_178155	chr14	+	1.3126	0.0645026	0.397198
ENST00000595658	chr2	-	1.31252	0.581027	0.84192
NM_024491	chr3	-	1.31239	0.137471	0.522839
NM_018936	chr5	+	1.31233	0.164419	0.559845
NM_015666	chr20	+	1.31232	0.11307	0.488035
NM_022918	chr11	+	1.31217	0.162895	0.557652
NM_003467	chr2	-	1.31206	0.427851	0.768481
NM_015102	chr1	-	1.31191	0.166753	0.562111
NM_006178	chr17	+	1.31187	0.124263	0.503021
ENST00000598764	chr21	-	1.31182	0.292273	0.69175
NM_019096	chr6	-	1.31171	0.002994	0.122229
NM_002633	chr1	+	1.31165	0.0174453	0.245059
NM_030770	chr11	-	1.31161	0.188781	0.590916
NM_015267	chr12	+	1.3116	0.349535	0.724026
NM_022079	chr10	-	1.31156	0.180966	0.581105
NM_016937	chrX	+	1.31142	0.113282	0.488136
NM_001258345	chr4	+	1.31139	0.0571133	0.37805
NM_001146210	chr7	-	1.31136	0.0865478	0.44074
NM_001305	chr7	+	1.31135	0.00580932	0.163736
NM_001012994	chr9	+	1.31124	0.0285278	0.288099
NM_021930	chr7	+	1.31117	0.196475	0.600235
NM_002748	chr15	+	1.31097	0.00834323	0.187191
NM_033410	chr16	-	1.31096	0.0803055	0.429743
NM_177998	chr4	-	1.31095	0.358859	0.729414
NM_005567	chr17	-	1.31078	0.494593	0.802782
NM_182588	chr2	+	1.31076	0.227073	0.63268
ENST00000444507	chr12	-	1.31071	0.0696498	0.408602
NM_007156	chrX	-	1.31071	0.024636	0.275802
NM_004693	chr12	-	1.31068	0.116354	0.491516
NM_018328	chr2	+	1.31067	0.0238301	0.273792
NM_016494	chr2	+	1.31056	0.0550919	0.374691
NM_001142958	chr18	-	1.31051	0.131844	0.513818
NM_014746	chr2	+	1.3105	0.0753215	0.418923
NM_144650	chr8	+	1.31048	0.209507	0.61327
NM_007363	chrX	+	1.3102	0.0387419	0.328518
NM_001755	chr16	+	1.31011	0.00512378	0.152271
uc002ukm.1	chr2	-	1.31005	0.101602	0.469469
NM_020827	chr4	-	1.30958	0.127097	0.506833
NM_021204	chr4	+	1.30946	0.107886	0.478921
NM_012414	chr1	-	1.30946	0.0630514	0.394787
NM_015061	chr9	+	1.30942	0.092313	0.451662
NM_000700	chr9	+	1.30902	0.270961	0.671182
NM_007349	chr7	-	1.30898	0.0558778	0.376801
NM_005164	chr12	-	1.30882	0.196553	0.600235
NM_001284280	chr14	-	1.30855	0.00902998	0.191371
NM_181672	chrX	+	1.30843	0.176147	0.574714
NM_001006617	chr9	-	1.30817	0.00342752	0.130098
NM_002895	chr20	-	1.30803	0.153765	0.545003
NM_000816	chr5	+	1.30768	0.0104106	0.201097
uc004cnm.1	chr9	-	1.30763	0.0280996	0.287188
NM_002222	chr3	+	1.30721	0.00632026	0.169258
NM_007272	chr1	+	1.30703	0.0257743	0.27792
NM_017712	chr19	+	1.30687	0.412372	0.75983
NM_022489	chr14	+	1.30679	0.0370369	0.322463
uc021rpl.1	chr14	+	1.30673	0.151719	0.542268
NM_000947	chr6	+	1.30664	0.00528552	0.155042
NM_001080528	chr3	-	1.30659	0.267076	0.666954
NM_022777	chr7	-	1.30654	0.264084	0.664089
NM_015091	chr14	+	1.30648	0.349017	0.72371
NM_018179	chr12	+	1.30639	0.00505638	0.150895
NM_145052	chrX	+	1.30602	0.0552896	0.375137
NM_003726	chr17	-	1.30581	0.0737621	0.417525
NM_004280	chr6	-	1.30572	0.0147787	0.231185
NM_000712	chr7	+	1.30557	0.078779	0.426303
NM_013378	chr22	-	1.30553	0.648467	0.872925
NM_014480	chr19	+	1.30545	0.0290905	0.288448
NM_003663	chr3	-	1.30542	0.263976	0.664077
NM_023934	chrX	+	1.3054	0.0358617	0.319488
NM_030758	chr22	+	1.30525	0.0745394	0.417525
NM_012421	chr1	+	1.30518	0.203018	0.606527
NM_012158	chr13	-	1.30516	0.137769	0.523199
NM_005271	chr10	-	1.305	0.0787143	0.426268
ENST00000554251	chr14	-	1.30499	0.0516617	0.365142
NM_031443	chr7	+	1.30482	0.00995312	0.197157
NM_018555	chr19	+	1.30476	0.109673	0.482426
NM_020414	chr14	-	1.30469	0.0148611	0.231185
NM_021249	chr14	-	1.30452	0.0829605	0.435232
NM_003778	chr3	-	1.30435	0.119906	0.495128
NM_001204173	chr8	+	1.30435	0.0239363	0.273792
NM_001711	chrX	+	1.30406	0.031351	0.299879
NM_152484	chr19	-	1.30403	0.301625	0.697423
NM_182616	chr15	-	1.3036	0.702256	0.897327
NM_001202438	chr10	+	1.30347	0.187736	0.590145
NM_014338	chr22	-	1.30336	0.0496928	0.357933
NM_012434	chr6	-	1.30327	0.126096	0.504989
NM_000758	chr5	+	1.3032	0.688363	0.890611
NM_001144074	chr15	-	1.30319	0.104428	0.473421
NM_001009614	chrX	+	1.30317	0.115733	0.491362
NM_017755	chr5	-	1.30314	0.0795802	0.427886
NM_006159	chr12	-	1.30314	0.332593	0.715291
NM_144662	chr18	+	1.30301	0.000838533	0.0891451
NM_033255	chr13	-	1.30286	0.545878	0.824781
NM_013374	chr3	+	1.30286	0.0543087	0.373032
NM_178817	chr21	+	1.30285	0.217125	0.621288
NM_006838	chr12	+	1.3028	0.0148953	0.231185
NM_006699	chr1	+	1.3026	0.218792	0.622778
NM_018042	chr17	-	1.30256	0.167191	0.562209
NM_144770	chr21	+	1.30243	0.23069	0.63528
NM_002706	chr2	+	1.30221	0.0462117	0.348661
NM_016627	chr17	+	1.30216	0.0470949	0.351151
NM_017802	chr7	+	1.30215	0.0167726	0.24059
NM_001166345	chr7	+	1.30213	0.139137	0.52562
NM_004958	chr1	-	1.30208	0.0345861	0.314755
NM_030816	chr1	-	1.30177	0.127131	0.506833
uc002svb.1	chr2	-	1.30161	0.197521	0.600929
NM_022739	chr17	-	1.30114	0.651179	0.874573
NM_001397	chr1	-	1.30113	0.0145934	0.230238
ENST00000578794	chr17	-	1.30108	0.291289	0.690721
NM_003486	chr16	-	1.30096	0.130168	0.511507
NM_173799	chr3	+	1.30071	0.0535157	0.371305
NM_006726	chr4	-	1.3007	0.0002257	0.0821609
NM_016464	chr11	+	1.30037	0.0287508	0.288369
NM_006363	chr20	+	1.30034	0.0435247	0.343134
NM_018571	chr2	+	1.30002	0.243858	0.647597
NM_001017977	chr1	+	1.29999	0.0918548	0.451168
ENST00000401851	chr2	+	1.2999	0.71356	0.902171
NM_032124	chr18	-	1.29971	0.000546913	0.0864669
NM_001008	chrY	+	1.2994	0.0490318	0.355588
NM_017520	chr13	+	1.29936	0.00355763	0.131316
NM_005230	chr12	+	1.2992	0.0450982	0.345266
NM_198963	chr2	-	1.29918	3.14135e-05	0.0530424
NM_022779	chr9	-	1.29902	0.281416	0.679844
NM_133464	chr9	+	1.29896	0.0838781	0.438058
NM_001712	chr19	-	1.29869	0.551221	0.827171
NM_152591	chr12	+	1.29861	0.123636	0.501924
NM_033632	chr4	-	1.29859	0.0729829	0.416022
NM_138338	chr22	-	1.29858	0.178812	0.578681
NM_004628	chr3	-	1.29844	0.0240122	0.273792
NM_007026	chr17	+	1.2984	0.00252347	0.117676
NM_007045	chr6	+	1.29839	0.121836	0.498448
uc002exy.4	chr16	+	1.29831	0.0253875	0.277318
NM_001097620	chr7	-	1.29829	0.142405	0.529716
NM_007013	chr8	+	1.29815	0.0336067	0.309854
uc010lde.1	chr7	-	1.29792	0.448116	0.780114
NM_014864	chr1	+	1.29787	0.103158	0.471035
NM_002907	chr12	-	1.29782	0.160577	0.554228
uc010gdm.1	chr20	-	1.29758	0.0101214	0.197415
NM_015392	chr9	-	1.29754	0.422311	0.765729
ENST00000369519	chr10	+	1.29753	0.146136	0.535216
NM_015310	chr8	-	1.2975	0.119076	0.494424
uc010imy.1	chr4	+	1.29739	0.16608	0.561416
NM_172070	chr2	+	1.29693	0.147308	0.538013
NM_014974	chr10	-	1.29675	0.179729	0.579602
NM_002765	chrX	+	1.29663	0.0669015	0.403076
uc001pdx.1	chr11	+	1.29661	0.0165461	0.239322
NM_019018	chr5	+	1.29653	0.0621447	0.392072
NM_017550	chr19	-	1.29649	0.109258	0.482166
NM_030962	chr11	-	1.2964	0.137609	0.522839
NM_001080404	chr19	-	1.29634	0.233266	0.6386
NM_015097	chr3	-	1.29605	0.0823385	0.434473
NM_020654	chr3	-	1.29595	0.272768	0.672097
NM_003611	chrX	+	1.29585	0.0960847	0.458409
ENST00000532612	chr11	+	1.29559	0.0200683	0.258908
NM_002037	chr6	-	1.29556	0.0615318	0.390334
NM_001012753	chr19	+	1.29556	0.0901435	0.448452
NM_001146157	chr10	+	1.29553	0.192326	0.595434
NM_001135629	chr2	+	1.2955	0.145186	0.533458
NM_004445	chr7	+	1.29548	0.226385	0.632198
NM_032121	chrX	-	1.29544	0.287561	0.686906
NM_001801	chr5	-	1.29543	0.426761	0.768083
NM_017672	chr15	-	1.29535	0.0242246	0.274774
NM_001080779	chr17	-	1.2951	0.0132534	0.222802
NM_016080	chr17	-	1.29503	0.0429638	0.341546
NM_001040616	chr15	-	1.29502	0.066923	0.403076
NM_001010940	chr9	+	1.295	0.355298	0.727685
NM_001159542	chr8	+	1.29498	0.291279	0.690721
NM_002697	chr1	+	1.29494	0.00488388	0.149216
NM_000280	chr11	-	1.2948	0.0255475	0.277318
NM_001031712	chr6	+	1.29477	0.0476304	0.352063
NM_000051	chr11	+	1.29477	0.117074	0.491621
NM_177424	chr1	+	1.29461	0.231425	0.636181
NM_005676	chrX	+	1.29457	0.0464371	0.349375
NM_015183	chr5	+	1.29443	0.029426	0.290049
NM_006255	chr14	+	1.2944	0.0405463	0.33436
NM_016218	chr5	+	1.29438	0.389472	0.744948
NM_178339	chr3	+	1.29418	0.197532	0.600929
NM_001912	chr9	+	1.29396	0.587553	0.845597
NM_001257359	chr17	-	1.2939	0.332944	0.715299
NM_005262	chr16	+	1.29387	0.368786	0.735621
NM_032832	chr6	-	1.29365	0.326206	0.711509
NM_001013622	chr4	-	1.29365	0.190725	0.593533
NM_003877	chr12	+	1.29359	0.564308	0.83433
ENST00000444002	chr11	-	1.29357	0.227741	0.633325
NM_130446	chr3	-	1.29353	0.0329779	0.307498
NM_144689	chr19	+	1.29353	0.000329581	0.0844511
NM_012447	chr7	+	1.29341	0.27255	0.672038
NM_198998	chr2	+	1.29332	0.125137	0.504077
uc022bqd.1	chr9	+	1.29329	0.138805	0.524741
NM_006195	chr9	+	1.29328	0.305032	0.69946
NM_020745	chr6	-	1.29324	0.109336	0.482166
NM_182515	chr19	+	1.29303	0.0888295	0.446432
NM_006632	chr6	-	1.29301	0.234079	0.639046
NM_001003793	chr3	+	1.29292	0.317845	0.707166
NM_017780	chr8	+	1.29275	0.12362	0.501924
NM_002372	chr5	+	1.2927	0.200548	0.603817
NM_002803	chr7	+	1.29246	0.100988	0.467595
NM_006993	chr10	-	1.29177	0.352179	0.725801
NM_032440	chr10	+	1.29136	0.264378	0.664301
NM_207034	chr20	+	1.29131	0.149959	0.540252
NM_001010881	chr1	+	1.29126	0.0450255	0.345266
NM_001190810	chr10	+	1.29103	0.160898	0.554291
NM_002912	chr6	-	1.29089	0.184167	0.584681
NM_021045	chr10	-	1.29082	0.0895617	0.447874
NM_022571	chr14	-	1.2907	0.382814	0.742837
NM_006576	chr12	-	1.29051	0.0387784	0.328585
NM_152574	chr9	-	1.29035	0.377584	0.7393
NM_001616	chr2	+	1.29031	0.0138627	0.228064
NM_007167	chr1	-	1.29026	0.176833	0.575517
[truncated: 6,351 more rows]

## Sheet: down_test_vs_ctrl
seqname	chrom	strand	Fold Change	P-value	FDR
NM_002125	chr6	-	47.538	0.0990947	0.463985
NM_005306	chr19	+	13.8294	0.0663646	0.402204
ENST00000442948	chr11	+	12.719	0.00928247	0.192853
NM_053282	chr1	-	12.3979	0.0167019	0.24059
NM_014020	chr7	-	12.3242	0.197148	0.600929
NM_002612	chr7	-	10.8307	0.0536075	0.371315
NM_005621	chr1	-	9.96312	0.0352243	0.316655
NM_002508	chr1	-	9.62154	0.0380467	0.326492
NM_002343	chr3	-	9.43606	0.0122956	0.214496
NM_004345	chr3	+	9.21892	0.0133365	0.223219
uc001wdv.4	chr14	+	9.07126	0.014079	0.228818
NM_001161748	chr19	-	8.67415	0.0219848	0.268274
NM_001127593	chr1	-	8.48913	0.0850978	0.438303
NM_144715	chr3	-	8.33755	0.0622344	0.392072
NM_005103	chr11	-	8.25298	0.00645162	0.169258
NM_002259	chr12	-	8.24108	0.0815736	0.432438
NM_006988	chr21	-	8.23925	0.0114799	0.209902
NM_020896	chr11	-	8.02204	0.118956	0.494424
NM_144681	chr17	-	7.96338	0.139349	0.525795
NM_002964	chr1	-	7.79709	0.0220005	0.268274
NM_006474	chr1	+	7.63031	0.366198	0.733863
NM_002260	chr12	-	7.58114	0.0950704	0.456319
NM_002965	chr1	+	7.32989	0.0217022	0.26669
NM_006865	chr19	-	7.20155	0.0817608	0.432851
NM_031950	chr4	-	7.17311	0.0160441	0.237494
NM_021201	chr11	+	7.16791	0.0811803	0.431518
NM_181351	chr11	+	7.14598	0.0461248	0.34841
NM_021170	chr1	-	6.91932	0.026061	0.278929
NM_001195081	chrX	+	6.85676	0.306329	0.70008
NM_000584	chr4	+	6.854	0.179041	0.578685
NM_144966	chr9	-	6.82864	0.00606665	0.167706
NM_001126105	chr14	-	6.7527	0.13861	0.52438
ENST00000326958	chr5	+	6.73657	0.0178018	0.246209
NM_016548	chr9	-	6.73087	0.0911205	0.449082
NM_012419	chr6	-	6.62931	0.00169402	0.104005
NM_180991	chr5	-	6.60518	0.032875	0.307041
NM_014358	chr12	-	6.52285	0.144169	0.532459
NM_006163	chr12	-	6.40519	0.000937847	0.0905823
NM_006737	chr19	+	6.08232	0.241091	0.645582
NM_173849	chr14	-	5.98185	0.0107064	0.203487
NM_017938	chrX	-	5.96972	7.81976e-05	0.0589833
NM_001337	chr3	-	5.86786	0.0364174	0.322282
NM_032738	chr1	+	5.84297	0.0178148	0.246209
NM_005601	chr19	-	5.81786	0.0177962	0.246209
NM_007334	chr12	+	5.77918	0.0597559	0.38603
NM_033130	chr19	-	5.77349	0.0294117	0.290049
NM_033423	chr14	-	5.69327	0.00799112	0.183982
NM_006891	chr2	-	5.65008	0.019127	0.252198
NM_012445	chr4	-	5.63666	0.0092896	0.192853
NM_005874	chr19	-	5.56807	0.0995252	0.464551
NM_016373	chr16	+	5.56087	0.469182	0.790753
NM_002192	chr7	-	5.45799	0.0163906	0.239322
NM_017784	chr3	-	5.40184	0.0531065	0.369786
NM_003118	chr5	-	5.39049	0.0181662	0.247635
ENST00000359684	chr13	-	5.33111	0.000850165	0.0891451
NM_005139	chr4	+	5.31368	0.0197201	0.256038
ENST00000344649	chr16	-	5.28288	0.410098	0.758763
NM_032321	chr2	+	5.28253	0.00274869	0.120607
uc001ass.2	chr1	+	5.23405	0.0287891	0.288369
NM_006056	chr2	-	5.21134	0.071511	0.413014
NM_000935	chr3	-	5.19574	0.00639313	0.169258
NM_001001713	chr21	+	5.18227	0.345007	0.721625
NM_016616	chr7	+	5.16453	0.0272782	0.28464
NM_002863	chr14	-	5.09808	0.04389	0.343761
NM_173543	chr3	-	5.08417	0.0250402	0.277318
NM_000953	chr14	+	5.05937	0.0118874	0.211887
NM_032053	chr5	+	5.03029	0.241525	0.646132
NM_001278398	chr19	+	4.99213	0.0930476	0.453082
uc021zii.2	chr6	-	4.96282	0.323072	0.709474
NM_005241	chr3	-	4.94927	0.000302813	0.0844511
NM_152568	chr8	-	4.91047	0.334274	0.716088
ENST00000401931	chr4	+	4.91039	0.133719	0.517117
NM_001193451	chr12	-	4.88695	0.0474248	0.352063
NM_015577	chr5	+	4.84015	0.31411	0.704477
NM_003733	chr12	-	4.8278	0.301503	0.697423
NM_000597	chr2	+	4.82374	0.312527	0.70339
NM_002558	chr17	-	4.77443	0.0201588	0.259606
NM_000064	chr19	-	4.7185	0.0554982	0.37552
NM_002261	chr12	-	4.71738	0.214605	0.6184
NM_006433	chr2	+	4.70971	0.0346532	0.314822
NM_019609	chr20	-	4.67249	0.0252416	0.277318
uc001wea.4	chr14	+	4.59831	0.032903	0.30712
ENST00000512874	chr4	+	4.58713	0.0253599	0.277318
NM_021209	chr2	-	4.52405	0.106072	0.476331
NM_032211	chr10	-	4.50104	0.00352181	0.13126
NM_004669	chr9	-	4.48757	0.038925	0.328836
NM_003175	chr1	-	4.48108	0.0261576	0.279142
NM_198525	chr15	-	4.46425	0.00341293	0.130098
NM_001308209	chr19	-	4.41576	0.0424302	0.339613
ENST00000510437	chr4	-	4.3995	0.0811028	0.431387
NM_138337	chr12	+	4.38373	0.0639135	0.397023
NM_198481	chr19	-	4.37679	0.000484088	0.0844511
NM_001126128	chr3	-	4.37038	0.0154718	0.234878
NM_181449	chr17	-	4.35211	0.0407634	0.334903
NM_004131	chr14	-	4.27553	0.0872123	0.442912
NM_001074	chr4	+	4.25613	0.00989723	0.19695
NM_020939	chr6	-	4.25333	0.0841951	0.438262
NM_173464	chr18	-	4.25154	0.0259009	0.278642
NM_005378	chr2	+	4.24818	0.0990038	0.46391
NM_001286229	chr1	+	4.13191	0.322356	0.708953
NM_000024	chr5	+	4.11335	0.029819	0.292282
NM_144646	chr4	-	4.1063	0.136049	0.519947
NM_001008528	chr17	-	4.06052	0.00886525	0.191055
NM_001946	chr12	-	4.04407	0.0730068	0.416022
NM_017839	chr16	+	4.01482	0.0889932	0.446432
NM_017935	chr4	+	4.01282	0.112621	0.487638
NM_000250	chr17	-	4.01011	0.0306973	0.29631
NM_153217	chr5	+	4.00344	0.0552735	0.375137
NM_001553	chr4	-	3.97903	0.0706054	0.410719
NM_015559	chr18	+	3.96388	0.0410809	0.336116
NM_006018	chr12	-	3.9543	0.0716618	0.413098
NM_000190	chr11	+	3.95014	0.357634	0.729376
NM_001816	chr19	-	3.94309	0.00182062	0.106528
NM_004205	chr11	-	3.93795	0.301295	0.697423
ENST00000558425	chr16	-	3.92823	0.0792111	0.427271
NM_013431	chr12	-	3.92418	0.0853469	0.438996
NM_006287	chr2	-	3.87354	0.0129829	0.220731
NM_147157	chr9	-	3.87259	0.17568	0.574239
NM_001354	chr10	-	3.86023	0.294071	0.693373
NM_005442	chr3	-	3.85872	0.000854765	0.0891451
NM_031297	chr9	-	3.82091	0.297082	0.695709
NM_207370	chr1	-	3.81938	0.0565469	0.377657
NM_001199805	chr12	-	3.81364	0.0566604	0.377657
NM_145256	chr19	-	3.80867	0.0744164	0.417525
NM_003830	chr19	-	3.80734	0.0647994	0.397198
NM_001136154	chr21	-	3.79385	0.00392491	0.137107
NM_005248	chr1	-	3.77945	0.0516445	0.365142
NM_002984	chr17	+	3.76223	0.0380761	0.326492
NM_002395	chr6	-	3.74702	0.0751169	0.418637
NM_000397	chrX	+	3.73652	0.0480383	0.352707
NM_020856	chr19	-	3.72757	0.0230157	0.27295
NM_030764	chr1	-	3.70159	0.038493	0.327295
NM_001925	chr8	-	3.65089	0.0138864	0.228064
NM_152594	chr15	+	3.63581	0.0509531	0.363287
NM_002935	chr14	+	3.62568	0.0681025	0.406071
NM_015461	chr18	-	3.61926	0.145614	0.534289
NM_152682	chr4	-	3.61126	0.163295	0.557736
NM_014178	chr14	-	3.59542	0.00128754	0.0989378
NM_020121	chr13	-	3.57054	0.0583042	0.381628
NM_003518	chr6	-	3.55674	0.0305256	0.295193
ENST00000601673	chr7	+	3.54842	0.370336	0.736238
NM_003114	chr8	+	3.54634	0.0119425	0.211887
NM_019897	chr9	-	3.54081	0.279775	0.67804
NM_019062	chr1	-	3.53291	0.518397	0.816649
ENST00000539033	chr12	-	3.5235	0.237404	0.642136
NM_000264	chr9	-	3.49152	0.302088	0.697635
NM_000424	chr12	-	3.48626	0.283494	0.682607
NM_001144	chr16	-	3.47035	0.322858	0.7094
NM_030797	chr2	-	3.44207	0.142508	0.529763
NM_139211	chr4	-	3.43037	0.0208804	0.26208
NM_006622	chr5	-	3.42619	0.326243	0.711509
NM_001972	chr19	+	3.42442	0.000855635	0.0891451
NM_053003	chr19	-	3.40917	0.222025	0.626373
NM_030806	chr1	+	3.3846	0.0377178	0.325055
ENST00000520762	chr5	+	3.37899	0.0685749	0.406071
NM_025212	chr4	-	3.37634	0.000250596	0.0821609
NM_001137601	chr14	+	3.37396	0.384935	0.743216
NM_197947	chr12	-	3.36899	0.168583	0.564341
NM_201575	chr16	-	3.36364	0.235699	0.640694
NM_001166412	chr6	+	3.35836	0.221197	0.625883
NM_003662	chrX	-	3.35656	0.000433856	0.0844511
NM_004657	chr2	-	3.34285	0.0130293	0.220731
NM_001911	chr14	-	3.33412	0.0185585	0.249336
uc001yrt.3	chr14	-	3.32379	0.091317	0.44963
NM_000061	chrX	-	3.30454	0.198148	0.601725
NM_001142315	chr11	-	3.30266	0.0482169	0.352947
NM_001078171	chrX	+	3.29133	0.312134	0.703327
NM_002234	chr12	+	3.28657	0.312309	0.70339
uc003nar.3	chr6	-	3.28281	0.0357321	0.318737
NM_004235	chr9	-	3.27908	0.175382	0.573387
NM_001302265	chr8	-	3.24116	0.00482934	0.149116
NM_005077	chr9	-	3.23967	0.0901011	0.448397
NM_017883	chrX	+	3.23108	0.434012	0.771577
NM_207007	chr17	+	3.22533	0.0594861	0.385814
NM_001145206	chr22	+	3.21038	0.0308649	0.297385
NM_021065	chr6	-	3.20337	0.0308104	0.297221
NM_001178015	chr2	+	3.15836	0.133534	0.516572
NM_178123	chr2	-	3.15729	0.000285851	0.0844511
NM_000372	chr11	+	3.15637	0.256988	0.659227
NM_001142343	chr12	-	3.14755	0.0182423	0.24782
NM_001282484	chr15	-	3.14753	0.0652766	0.398451
NM_005211	chr5	-	3.12997	0.158817	0.551924
NM_002183	chrX	+	3.12833	0.0483523	0.35295
NM_001145862	chr1	-	3.11795	0.330541	0.713526
NM_000684	chr10	+	3.1135	0.126294	0.505279
NM_032039	chr16	+	3.10658	0.385395	0.743398
NM_002123	chr6	-	3.0969	0.251728	0.653498
NM_002584	chr1	+	3.08847	0.346652	0.722287
ENST00000553856	chr1	-	3.07013	0.431173	0.770247
NM_001184825	chr19	-	3.03601	0.0286191	0.288369
NM_002432	chr1	+	3.03419	0.16184	0.555481
NM_153331	chr3	+	3.02864	0.439504	0.775216
NM_006515	chr3	+	3.02844	0.409477	0.758698
NM_013943	chr1	+	3.02072	0.24132	0.645694
NM_032023	chr10	+	3.01345	0.143832	0.53233
NM_139265	chr15	-	3.00346	0.273626	0.672703
NM_002003	chr9	-	3.0005	0.250647	0.652893
NM_153838	chr6	+	2.99675	0.407974	0.757331
NM_176818	chr12	+	2.98703	0.468982	0.790753
NM_002350	chr8	+	2.98575	0.166552	0.562033
NM_002029	chr19	-	2.97813	0.125153	0.504077
ENST00000278833	chr11	+	2.97621	0.351036	0.72524
ENST00000256257	chr8	-	2.96429	0.0427181	0.340712
NM_053054	chr11	-	2.96017	0.308444	0.701272
NM_003255	chr17	-	2.93854	0.010287	0.20018
NM_005213	chr3	+	2.93416	0.122001	0.498606
NM_016081	chr4	+	2.93113	0.0160584	0.237494
NM_006144	chr5	+	2.92761	0.00996985	0.197157
NM_181269	chr16	+	2.92692	0.26726	0.667013
NM_001637	chr7	-	2.91828	0.0400536	0.333044
NM_139355	chr19	-	2.91413	0.0414908	0.336116
NM_001166663	chr1	-	2.91248	0.0806929	0.430399
NM_000570	chr1	-	2.8917	0.0312676	0.299624
NM_002115	chr5	-	2.88773	0.0111746	0.208077
NM_006863	chr19	+	2.88623	0.0605864	0.388587
NM_005353	chr16	+	2.88557	0.22134	0.625963
NM_001007544	chr1	-	2.88434	0.0199818	0.258377
NM_005024	chr18	+	2.87786	0.00101314	0.0923149
NM_015204	chr7	-	2.87239	0.0444856	0.344236
uc001ysk.1	chr14	-	2.872	0.531914	0.818966
NM_003189	chr1	-	2.87047	0.00161107	0.101839
NM_003511	chr6	+	2.86649	0.0240432	0.273792
NM_002353	chr1	-	2.86393	0.0649039	0.397198
NM_030943	chr14	+	2.86388	0.362737	0.731757
NM_001112717	chr4	+	2.85745	0.411415	0.759538
NM_022060	chr14	+	2.833	0.336252	0.716662
NM_032571	chr19	-	2.82268	0.0382109	0.326814
NM_001102426	chr2	-	2.81874	0.173247	0.570762
NM_005041	chr10	-	2.81587	0.0996016	0.464573
NM_001013635	chr12	+	2.80508	0.268366	0.667963
NM_012413	chr2	+	2.7893	0.323754	0.709906
NM_004334	chr4	+	2.78617	0.023089	0.273113
NM_001008743	chr2	+	2.77587	0.394542	0.748053
NM_001007538	chr13	-	2.77133	0.0247839	0.276657
NM_005253	chr2	+	2.76946	0.0930138	0.453082
NM_006864	chr19	-	2.76387	0.233263	0.6386
NM_018389	chr11	+	2.76166	0.0314775	0.300267
NM_014795	chr2	-	2.75392	0.0870183	0.44221
NM_005195	chr8	-	2.74858	0.192611	0.595615
NM_017565	chr17	-	2.74763	0.153074	0.544034
NM_015488	chr2	+	2.74756	0.332357	0.715069
NM_003679	chr1	+	2.73945	0.38386	0.743214
NM_206963	chr3	-	2.73692	0.470644	0.791305
NM_004084	chr8	-	2.73578	0.02686	0.282888
NM_003650	chr20	+	2.72594	0.0663133	0.402145
NM_144705	chr2	+	2.7178	0.0221719	0.268915
NM_031952	chr5	-	2.71447	0.319512	0.707564
NM_139314	chr19	+	2.7125	0.202765	0.606133
NM_000867	chr2	-	2.70891	0.269256	0.669022
NM_003505	chr7	+	2.70649	0.154891	0.546028
NM_003312	chr22	-	2.70343	0.323072	0.709474
NM_021783	chrX	-	2.69817	0.45531	0.783382
ENST00000593303	chr15	+	2.69081	0.240383	0.645286
NM_000256	chr11	-	2.69032	0.417994	0.763894
NM_007053	chr1	-	2.6868	0.0904297	0.448879
NM_021572	chr6	-	2.6848	0.0124921	0.21602
NM_005185	chr10	+	2.65849	0.368663	0.735561
NM_144973	chr12	-	2.64186	0.181195	0.581364
NM_002155	chr1	+	2.63871	0.382728	0.742831
NM_138461	chr3	-	2.63859	0.0655759	0.399509
NM_024318	chr19	-	2.62559	0.233826	0.639046
NM_001206789	chr11	-	2.61618	0.321898	0.70876
NM_005904	chr18	-	2.61463	0.0037071	0.133456
NM_002237	chr20	-	2.61112	0.0769022	0.421921
NM_001007527	chr5	-	2.60617	0.210679	0.61423
NM_001171795	chr8	-	2.60542	0.182192	0.582091
NM_018670	chr15	-	2.60282	0.0194871	0.255104
NM_058238	chr22	-	2.60145	0.208416	0.612508
NM_005187	chr16	-	2.59477	0.167289	0.562209
NM_003512	chr6	+	2.58958	0.017208	0.243557
NM_024734	chr14	-	2.58762	0.0564974	0.377657
ENST00000508239	chr3	-	2.58052	0.122825	0.500142
NM_002729	chr10	+	2.58009	0.16222	0.556453
NM_000591	chr5	-	2.57439	0.0707829	0.41105
NM_012212	chr9	-	2.57435	0.0563781	0.377657
NM_013451	chr10	-	2.56116	0.38122	0.742115
NM_002664	chr2	+	2.5538	0.128814	0.50964
NM_001204478	chr17	-	2.55373	0.254884	0.657823
NM_004067	chr7	+	2.55142	0.0405103	0.33436
NM_002193	chr2	+	2.5502	0.219838	0.624347
NM_002985	chr17	-	2.54436	0.0175859	0.245059
NM_018423	chr12	-	2.54031	0.118199	0.494072
NM_001200	chr20	+	2.53735	0.584655	0.843821
NM_018485	chr19	+	2.50264	0.00237188	0.115959
NM_021181	chr1	+	2.50018	0.0886198	0.44634
NM_001002862	chr22	-	2.49919	0.278286	0.676788
NM_005300	chrX	+	2.49807	0.165855	0.561234
uc021ykp.1	chr6	-	2.494	0.00554186	0.159896
NM_002359	chr17	-	2.49078	0.24258	0.646767
NM_016613	chr4	-	2.49077	0.301398	0.697423
NM_003107	chr6	+	2.48923	0.00521813	0.154208
NM_001100874	chr4	-	2.48812	0.360089	0.730229
NM_002661	chr16	+	2.48215	0.19713	0.600929
ENST00000398984	chr11	-	2.47342	0.231665	0.636181
ENST00000554161	chr14	+	2.47151	0.00319327	0.124892
NM_144687	chr19	-	2.46829	0.025475	0.277318
NM_001032221	chr9	+	2.46446	0.343544	0.721625
NM_173544	chr19	+	2.46383	0.30874	0.701434
NM_013402	chr11	-	2.46144	0.0449605	0.345266
NM_005468	chr11	-	2.45833	0.352799	0.726046
NM_001623	chr6	+	2.45722	0.156049	0.547851
NM_006588	chr2	+	2.44574	0.0397797	0.331612
NM_007261	chr17	+	2.44139	0.0643446	0.39711
NM_005295	chr7	+	2.42964	0.304064	0.698842
NM_000087	chr4	-	2.42666	0.395081	0.748053
NM_173078	chrX	-	2.42571	0.0956297	0.457206
NM_001012241	chr17	+	2.41875	0.0938489	0.454607
NM_152353	chr19	-	2.41752	0.0449675	0.345266
NM_001928	chr19	+	2.41652	0.273583	0.672702
NM_201563	chr1	+	2.40852	0.38456	0.743214
NM_001162951	chr11	-	2.40773	0.0965851	0.45888
NM_005902	chr15	+	2.40624	0.524979	0.818646
NM_001170700	chr4	+	2.40623	0.10995	0.482977
NM_003120	chr11	-	2.39576	0.0469244	0.35077
NM_020337	chr4	-	2.39171	0.0560487	0.37715
NM_001278428	chr19	+	2.38982	0.189919	0.592455
NM_015428	chr19	+	2.38932	0.327412	0.711924
NM_178829	chr7	+	2.38912	0.463887	0.788071
uc031smf.1	chr5	+	2.38389	0.163296	0.557736
NM_007069	chr11	-	2.38244	0.0947047	0.455964
NM_016459	chr5	-	2.36929	0.0763447	0.421065
NM_001145248	chr3	+	2.36262	0.000327338	0.0844511
NM_021114	chr4	-	2.36164	0.0144179	0.230004
NM_018903	chr5	+	2.361	0.162763	0.557652
ENST00000558241	chr15	-	2.35518	0.00298993	0.122229
NM_006682	chr7	-	2.34719	0.319066	0.70719
NM_005312	chr9	-	2.3459	0.024276	0.274774
NM_018913	chr5	+	2.34359	0.0604819	0.388339
NM_000689	chr9	-	2.34349	0.00831551	0.187191
NM_002163	chr16	+	2.34179	0.0449511	0.345266
NM_007351	chr4	+	2.34161	0.208975	0.612749
NM_021950	chr11	+	2.33781	0.277758	0.676477
NM_001080407	chr11	+	2.33492	0.472305	0.792428
NM_017542	chr1	+	2.3331	0.351974	0.725568
NM_006441	chr15	-	2.33193	0.429131	0.769212
NM_173463	chr4	-	2.32761	0.208416	0.612508
NM_001012756	chr19	-	2.32656	0.495073	0.803383
NM_014812	chr1	-	2.32621	0.41698	0.763226
NM_015055	chr11	+	2.32617	0.0230756	0.273113
NM_032152	chr19	-	2.32348	0.102673	0.470955
NM_018402	chr12	-	2.31822	0.0632172	0.395147
NM_000619	chr12	-	2.31619	0.029782	0.292104
NM_004054	chr12	-	2.3122	0.0984198	0.462602
NM_024090	chr4	-	2.3096	0.133866	0.517431
NM_013314	chr10	-	2.30857	0.484005	0.796823
NM_001099661	chr16	-	2.30525	0.394924	0.748053
NM_006529	chr4	-	2.30208	0.348429	0.723518
NM_182643	chr8	-	2.29393	0.0314864	0.300267
NM_000442	chr17	-	2.28361	0.0756705	0.41975
NM_001037132	chr7	-	2.27888	0.101238	0.468481
ENST00000377525	chr9	-	2.27884	0.0317332	0.301532
NM_173602	chr12	+	2.27803	0.480233	0.795775
NM_013409	chr5	+	2.27563	0.0829207	0.435232
NM_001003799	chr7	-	2.27408	0.0253618	0.277318
NM_152687	chr5	+	2.27302	0.056124	0.377269
NM_000072	chr7	+	2.27145	0.331314	0.714272
NM_080388	chr1	-	2.26809	0.331113	0.714272
NM_017915	chr12	+	2.26536	0.35866	0.729414
NM_001034172	chr18	-	2.26132	0.0683951	0.406071
NM_024837	chr15	-	2.25992	0.159284	0.552938
NM_005980	chr4	+	2.25523	0.00656007	0.170907
NM_003199	chr18	-	2.25475	0.347169	0.722718
NM_003633	chr5	-	2.24873	0.132765	0.515308
NM_020244	chr12	+	2.24568	0.0179332	0.246795
NM_001278655	chr20	+	2.24417	0.0683046	0.406071
NM_001080482	chr9	+	2.24255	0.00843627	0.188246
NM_001010979	chr1	-	2.24208	0.000979906	0.0917955
NM_022141	chr22	+	2.23523	0.229428	0.634109
NM_020870	chr4	-	2.23455	0.304186	0.698971
NM_001174051	chr3	-	2.23321	0.0142083	0.229064
NM_001955	chr6	+	2.22931	0.491602	0.801635
NM_003713	chr1	-	2.22875	0.00491888	0.149216
NM_018952	chr17	-	2.22543	0.0513419	0.364541
NM_014899	chr5	+	2.22475	0.0157759	0.236429
NM_002394	chr11	+	2.22471	0.380316	0.741167
ENST00000376168	chr1	+	2.2201	0.00179819	0.106528
NM_001080476	chr4	+	2.2169	0.276755	0.675781
NM_175888	chr3	+	2.21526	0.370146	0.736238
NM_002934	chr14	+	2.21389	0.00309773	0.124104
NM_175744	chr1	-	2.20866	0.0394097	0.330573
NM_175921	chr5	+	2.20781	0.322233	0.708953
NM_001277308	chr15	-	2.20528	0.104205	0.473054
NM_003853	chr2	+	2.20358	0.231666	0.636181
NM_032024	chr10	+	2.20243	0.0827071	0.434833
ENST00000599596	chr15	+	2.19999	0.538017	0.821896
NM_001150	chr15	-	2.19796	0.182843	0.582951
NM_001130677	chr17	-	2.19558	0.0800401	0.428903
NM_003525	chr6	+	2.19492	0.0487419	0.354184
NM_138969	chr8	-	2.18823	0.12898	0.50964
NM_003514	chr6	-	2.18481	0.0320849	0.303314
NM_001025357	chr8	+	2.18435	0.0746921	0.41801
NM_002736	chr7	+	2.17878	0.0257018	0.277516
NM_004001	chr1	+	2.17826	0.0640762	0.39711
NM_018643	chr6	-	2.17491	0.472876	0.792621
NM_000518	chr11	-	2.17397	0.0226336	0.271809
NM_014452	chr6	-	2.16807	0.540962	0.823413
NM_006564	chr3	+	2.16685	0.573626	0.838678
NM_017982	chr1	-	2.16529	0.262818	0.66322
NM_025113	chr13	-	2.1624	0.50468	0.809628
NM_001127	chr22	-	2.16052	0.497558	0.805038
NM_004795	chr13	+	2.15533	0.0145764	0.230238
NM_004736	chr1	+	2.15394	0.446821	0.779536
NM_001304433	chr13	-	2.14979	0.179316	0.579077
NM_014991	chr4	-	2.14562	0.228965	0.633724
NM_203434	chr9	-	2.13565	0.0322783	0.304157
NM_016279	chr5	-	2.1344	0.076525	0.42129
NM_031498	chr17	-	2.1336	0.128025	0.507956
NM_004843	chr19	+	2.1323	0.431846	0.770493
NM_148975	chr11	+	2.1275	0.648099	0.872899
NM_001195125	chr16	-	2.12749	0.0281503	0.287188
NM_021998	chrX	+	2.12407	0.0482474	0.352947
NM_001127211	chr10	-	2.12228	0.364274	0.732676
NM_080491	chr11	-	2.11998	0.149953	0.540252
NM_001736	chr19	+	2.11741	0.0476581	0.352063
uc001gfk.2	chr1	+	2.11038	0.395994	0.748109
NM_005018	chr2	-	2.10886	0.379587	0.740722
NM_001190708	chrX	-	2.1086	0.429857	0.769632
NM_001828	chr19	-	2.10851	0.201831	0.604919
NM_052943	chr1	-	2.10825	0.0979285	0.461758
NM_001291823	chr12	+	2.10423	0.0187711	0.250302
NM_024576	chr6	+	2.10196	0.1861	0.588036
NM_001024594	chr1	+	2.09948	0.017191	0.243557
NM_033102	chr1	-	2.09837	0.0728857	0.416022
NM_005810	chr12	+	2.09339	0.0756821	0.41975
NM_006548	chr3	-	2.09178	0.00973009	0.19643
ENST00000373518	chrX	-	2.09076	0.00543932	0.158237
NM_000387	chr3	-	2.09063	0.0287272	0.288369
NM_014836	chr10	-	2.08962	0.0961828	0.458409
NM_014485	chr4	-	2.08694	0.149182	0.540249
NM_006868	chr18	+	2.08434	0.24508	0.649067
NM_181655	chr17	-	2.07919	0.112858	0.487767
ENST00000436901	chr4	-	2.07567	0.516076	0.815453
NM_001282490	chr15	+	2.07513	0.242333	0.646767
NM_021097	chr2	-	2.07443	0.375694	0.738246
NM_006558	chr8	+	2.07372	0.379504	0.740722
NM_001145020	chr6	-	2.07362	0.00277734	0.12066
NM_004523	chr10	+	2.07091	0.511468	0.813162
NM_003980	chr6	-	2.06884	0.00967942	0.19643
NM_004775	chr18	-	2.06726	0.00541096	0.157845
NM_001770	chr16	+	2.067	0.125783	0.504988
NM_018659	chr4	-	2.06532	0.0098576	0.19695
NM_001039374	chr9	+	2.0653	0.153146	0.544034
NM_003649	chr6	-	2.064	0.0477055	0.352063
NM_003064	chr20	-	2.06128	0.00952985	0.196205
NM_005700	chr11	+	2.05857	0.319622	0.707564
NM_003517	chr1	+	2.05795	0.0295653	0.290879
NM_001565	chr4	-	2.05592	0.622113	0.862443
NM_015681	chr17	-	2.05343	0.104317	0.473054
NM_002196	chr20	+	2.04591	0.0126793	0.218119
NM_004267	chr3	+	2.04227	0.149962	0.540252
NM_004041	chr11	-	2.03824	0.033891	0.311388
ENST00000598338	chr1	+	2.03462	0.330517	0.713526
NM_001155	chr5	-	2.03101	0.0474746	0.352063
NM_006889	chr3	+	2.03054	0.374699	0.738204
NM_013230	chrY	-	2.02655	0.00489781	0.149216
NM_013404	chr16	+	2.02636	0.33431	0.716088
NM_015868	chr19	+	2.02264	0.118593	0.494085
NM_032319	chr2	-	2.02162	0.359876	0.730163
NM_020645	chr11	-	2.0192	0.300676	0.697016
NM_014392	chr4	+	2.01861	1.46971e-05	0.0522562
NM_001450	chr2	-	2.01845	0.000891011	0.0891451
NM_006138	chr11	+	2.01821	0.0219294	0.268204
NM_006651	chr4	-	2.01598	0.498422	0.805694
NM_001926	chr8	-	2.01503	0.00719143	0.17598
NM_033125	chr6	-	2.01411	0.0605197	0.388424
NM_001033018	chr8	-	2.0139	0.0653762	0.398598
NM_006065	chr20	-	2.01327	0.0520426	0.366055
NM_001005922	chr11	-	2.01193	0.352664	0.726046
NM_000677	chr1	-	2.00991	0.0517707	0.365277
NM_004666	chr6	-	1.99432	0.172098	0.569529
NM_174891	chr14	+	1.99206	0.0904617	0.448879
NM_198485	chr3	+	1.99085	0.00753382	0.178646
NM_003937	chr2	+	1.98755	0.494143	0.802583
NM_198578	chr12	+	1.98611	0.381539	0.742115
NM_023072	chr19	+	1.98515	0.4511	0.781215
NM_004944	chr3	-	1.98407	0.459019	0.785907
NM_024012	chr7	+	1.98297	0.023281	0.273792
NM_001026	chr10	+	1.98272	0.0855343	0.43932
NM_206919	chr4	+	1.9815	0.180324	0.580202
NM_021996	chr9	-	1.98147	0.103681	0.471858
NM_004088	chr10	+	1.98035	0.114336	0.489348
NM_001195753	chr1	+	1.97979	0.435567	0.77304
NM_001295	chr3	-	1.97643	0.178813	0.578681
NM_012387	chr1	+	1.97404	0.0655758	0.399509
NM_001287135	chr7	+	1.97301	0.0299253	0.292282
NM_006563	chr19	-	1.971	0.00136492	0.0996547
NM_014028	chr6	-	1.97048	0.500374	0.807079
NM_000667	chr4	-	1.97022	0.535495	0.821023
NM_080596	chr6	+	1.9643	0.0112083	0.208077
NM_003739	chr10	+	1.96377	0.170918	0.567694
NM_015082	chr5	-	1.96352	0.0148205	0.231185
NM_014316	chr16	-	1.96335	0.0807611	0.430436
NM_018420	chr1	+	1.95799	0.212321	0.615641
NM_002110	chr20	+	1.95457	0.0401565	0.333492
NM_175874	chr12	+	1.95408	0.351813	0.72552
NM_016582	chr11	-	1.95326	0.313816	0.704186
NM_138364	chr4	-	1.9532	0.369849	0.736238
NM_000589	chr5	+	1.94907	0.132796	0.515308
NM_000558	chr16	+	1.94754	0.00978228	0.19643
NM_017899	chr12	-	1.94478	0.103782	0.471858
uc002mxi.4	chr19	-	1.94397	0.00237047	0.115959
NM_021052	chr6	+	1.94236	0.0756695	0.41975
NM_018124	chr16	-	1.94183	0.374519	0.738204
ENST00000598340	chr20	+	1.93864	0.399745	0.751487
NM_001010919	chr6	+	1.93791	0.418284	0.763935
NM_052901	chr9	+	1.93513	0.211378	0.614991
NM_006100	chr3	+	1.93321	0.24722	0.650884
NM_017911	chr22	+	1.93172	0.1472	0.537813
NM_001848	chr21	+	1.93167	0.0108827	0.204973
NM_030769	chr1	+	1.93032	0.112524	0.487638
NM_004447	chr12	-	1.92913	0.147635	0.538463
NM_021939	chr17	+	1.92911	0.365526	0.733186
NM_020992	chr10	-	1.92516	0.221658	0.626355
NM_001033080	chr6	-	1.92467	0.0490729	0.355588
NM_005318	chr22	+	1.92346	0.00149209	0.100115
NM_024812	chr8	+	1.92281	0.615312	0.859711
NM_015103	chr3	-	1.92173	0.0716042	0.413041
NM_020747	chr5	-	1.92146	0.0951891	0.456319
NM_014146	chr7	+	1.91487	0.246424	0.650777
NM_000094	chr3	-	1.91022	0.0675245	0.405284
NM_003526	chr6	-	1.90886	0.00875109	0.189627
NM_000237	chr8	+	1.9087	0.22265	0.627541
NM_181675	chr5	-	1.90631	0.200192	0.603433
NM_198080	chr12	+	1.90556	0.104828	0.474422
NM_007204	chr1	+	1.9034	0.270167	0.67013
NM_004385	chr5	+	1.90041	0.462981	0.787447
NM_016021	chr6	-	1.89933	0.0265542	0.280787
NM_001007237	chr1	-	1.8964	0.110241	0.483786
NM_003535	chr6	-	1.89573	0.0410568	0.336116
uc021yhu.1	chr5	-	1.88433	0.0291333	0.288448
NM_014695	chr17	+	1.88424	0.0255959	0.277318
NM_014811	chr9	+	1.88232	0.248142	0.651184
NM_000138	chr15	-	1.88054	0.0219254	0.268204
NM_005311	chr7	-	1.87992	0.0680047	0.406029
NM_032452	chr14	-	1.87959	0.164961	0.560244
NM_001012979	chrX	-	1.87645	0.0129883	0.220731
NM_001003794	chr3	-	1.87598	0.0174982	0.245059
NM_004906	chr6	+	1.87432	0.539039	0.822263
NM_020313	chr16	-	1.87236	0.235028	0.639884
ENST00000539023	chr17	+	1.87025	0.064971	0.397198
uc031qod.1	chr14	+	1.86339	0.190564	0.593308
NM_015595	chr3	+	1.8612	0.00819944	0.186608
NM_004608	chr16	-	1.85793	0.0282596	0.287681
NM_000741	chr11	-	1.8566	0.0131843	0.221934
NM_004108	chr9	+	1.85651	0.60112	0.851705
NM_015192	chr20	+	1.85544	0.0384452	0.327295
NM_002306	chr14	+	1.85538	0.201657	0.604919
NM_016463	chr5	+	1.85453	0.35149	0.725486
ENST00000539163	chr12	-	1.85357	0.035498	0.317677
NM_002285	chr2	-	1.85343	0.172354	0.56986
NM_144965	chr9	+	1.8532	0.300642	0.697016
NM_005564	chr9	+	1.85235	0.000474461	0.0844511
NM_001562	chr11	-	1.85027	0.235018	0.639884
NM_004772	chr5	-	1.84991	0.12157	0.497758
NM_144620	chr1	-	1.84676	0.455431	0.783453
NM_017886	chr3	-	1.84523	0.0258979	0.278642
NM_001039165	chr11	-	1.84438	0.439493	0.775216
NM_003039	chr1	-	1.84359	0.00229124	0.11413
ENST00000377437	chr9	+	1.84356	0.102278	0.470425
NM_001037125	chr16	-	1.84311	0.0896192	0.447954
NM_025108	chr16	+	1.84157	0.343799	0.721625
NM_007162	chr6	-	1.84018	0.0170915	0.242589
NM_000456	chr12	+	1.83815	0.390025	0.744948
NM_016032	chrX	-	1.83557	0.198598	0.601725
NM_001123375	chr1	-	1.83544	0.0724427	0.414787
NM_153692	chr8	+	1.83147	0.154819	0.546028
NM_153832	chr1	-	1.82984	0.0429369	0.341546
NM_015147	chr2	+	1.82794	0.501099	0.807386
uc009vmq.3	chr1	-	1.82703	0.119071	0.494424
NM_024894	chr2	-	1.82595	0.31394	0.704363
ENST00000507747	chr6	-	1.82045	0.000760169	0.0891451
NM_012154	chr8	-	1.81803	0.460395	0.786359
NM_005143	chr16	+	1.81605	0.274945	0.674127
NM_001291468	chr17	+	1.81506	0.0104476	0.201097
uc002qfi.3	chr19	-	1.81401	0.620938	0.861949
NM_001006939	chr10	-	1.81277	0.0442733	0.344202
NM_001870	chr3	+	1.81059	0.0482162	0.352947
ENST00000543078	chr9	-	1.80645	0.010649	0.202973
NM_024832	chr14	+	1.80599	0.304659	0.699326
NM_000045	chr6	+	1.80508	0.216918	0.621111
NM_001136219	chr1	+	1.80292	0.555859	0.829702
NM_203303	chrX	+	1.80188	0.414581	0.760967
NM_021058	chr6	-	1.80075	0.00586187	0.163989
NM_024829	chr12	-	1.79946	0.48917	0.800033
NM_001242750	chr1	+	1.79778	0.254086	0.656668
NM_024671	chr16	-	1.79696	0.188526	0.59087
NM_004993	chr14	-	1.79602	0.035987	0.320424
NM_001805	chr14	-	1.79561	0.00345328	0.130098
NM_001004431	chr17	+	1.79512	0.325111	0.710803
NM_001039846	chr19	+	1.79512	0.239125	0.643953
NM_152890	chr1	-	1.79462	0.0019918	0.108777
NM_024420	chr1	+	1.79455	0.222038	0.626373
NM_005558	chr1	-	1.79452	0.425348	0.767055
NM_052863	chr5	-	1.79355	0.000897365	0.0891451
NM_002550	chr17	-	1.79273	0.0408647	0.335387
NM_003264	chr4	+	1.79102	0.335748	0.716486
NM_178822	chr3	-	1.79049	0.0728491	0.416022
NM_001837	chr3	+	1.78965	0.381481	0.742115
NM_001876	chr11	-	1.78925	0.0715734	0.413014
NM_001423	chr12	+	1.78558	0.524348	0.818635
ENST00000314355	chr9	+	1.78544	0.0990412	0.46391
NM_018964	chr21	+	1.78327	0.421881	0.765729
NM_017986	chr17	-	1.78319	0.453888	0.782754
NM_005841	chr4	+	1.7827	0.139485	0.525934
NM_025225	chr22	+	1.78248	0.0200719	0.258908
NM_001706	chr3	-	1.78225	0.182666	0.58275
NM_024089	chr13	-	1.7808	0.0361618	0.321078
NM_018437	chr9	-	1.77736	0.36487	0.732978
uc002cwy.3	chr16	-	1.77643	0.0184254	0.248728
NM_013250	chr11	+	1.77549	0.00334906	0.128505
NM_002397	chr5	-	1.77508	0.178771	0.578681
NM_000579	chr3	+	1.77342	0.186516	0.588553
NM_025078	chr18	-	1.7732	0.395571	0.748053
NM_015174	chr19	-	1.77276	0.256293	0.658719
NM_001010971	chr1	+	1.76899	0.293577	0.692726
NM_003528	chr1	-	1.76739	0.179881	0.579602
NM_015833	chr21	+	1.76606	0.335193	0.716338
NM_018897	chr2	-	1.76457	0.139013	0.525347
NM_021250	chr19	-	1.76342	0.0165591	0.239322
NM_006419	chr4	+	1.76332	0.0558226	0.376704
NM_032246	chr15	-	1.76314	0.0142074	0.229064
NM_024663	chr20	+	1.75951	0.26657	0.666561
NM_003919	chr7	-	1.75897	0.0222987	0.269386
NM_003516	chr1	-	1.75797	0.0642686	0.39711
NM_003386	chr7	+	1.75656	0.0173224	0.244552
NM_001044	chr5	-	1.7552	0.562699	0.833215
NM_025159	chrX	-	1.755	0.0438881	0.343761
NM_001308963	chr16	-	1.75435	0.514003	0.814017
NM_015075	chrX	-	1.75376	0.0914252	0.449959
NM_002923	chr1	+	1.75275	0.225147	0.630761
NM_201650	chr12	+	1.75121	0.595158	0.849318
NM_020685	chr3	+	1.75067	0.225828	0.63118
NM_031854	chr17	-	1.74957	0.0781648	0.425188
NM_006942	chr17	-	1.74919	0.129092	0.50964
NM_003536	chr6	+	1.74874	0.125824	0.504988
NM_001015055	chr2	-	1.74555	0.035624	0.318445
ENST00000377531	chr9	+	1.74234	0.0394791	0.330573
NM_004977	chr19	-	1.74202	0.0733217	0.416726
NM_005655	chr8	-	1.74167	0.231006	0.635708
NM_015101	chr1	-	1.74007	0.0768847	0.421921
NM_000092	chr2	-	1.74004	0.106622	0.477279
NM_002124	chr6	-	1.73992	0.336519	0.716943
NM_002230	chr17	-	1.73687	0.0477228	0.352063
NM_033120	chr5	+	1.7361	0.0701284	0.41001
NM_022748	chr7	-	1.73602	0.000907043	0.0891451
NM_000602	chr7	+	1.73578	0.147536	0.538449
NM_004183	chr11	+	1.73516	0.193079	0.596059
NM_003226	chr21	-	1.73401	0.113917	0.488639
NM_001290330	chr16	+	1.7331	0.00139555	0.0996547
NM_006269	chr8	+	1.73162	0.0130192	0.220731
NM_130772	chr5	+	1.73151	0.403948	0.754366
NM_020726	chr5	+	1.73149	0.242989	0.64701
NM_147130	chr6	-	1.73083	0.114053	0.488754
NM_197962	chr1	-	1.72965	0.0574241	0.379474
NM_139245	chr3	+	1.72867	0.368424	0.735475
NM_001001557	chr8	-	1.72593	0.21333	0.616634
NM_000607	chr9	+	1.72553	0.056421	0.377657
NM_001161403	chr2	-	1.72517	0.0202305	0.259606
uc022cce.1	chrX	+	1.72418	0.0190056	0.251084
NM_016521	chrX	-	1.72337	0.515515	0.815109
uc001mgo.3	chr11	-	1.72265	0.630219	0.866101
NM_024913	chr7	+	1.7224	0.0903302	0.448879
NM_080611	chr20	-	1.7223	0.01001	0.197415
NM_024629	chr4	-	1.72093	0.0420318	0.338649
NM_012363	chr9	-	1.72074	0.0068061	0.173885
ENST00000397897	chr6	+	1.72051	0.412365	0.75983
NM_138463	chr17	-	1.72019	0.122693	0.500118
NM_002258	chr12	-	1.71937	0.0622342	0.392072
NM_001130045	chr1	+	1.71821	0.097314	0.459998
NM_001293179	chr11	+	1.71812	0.0478797	0.35238
NM_002104	chr5	+	1.7175	0.0381113	0.326492
NM_170714	chr3	-	1.71732	0.0517588	0.365277
NM_003509	chr6	+	1.71588	0.102599	0.470914
NM_017637	chr9	-	1.71443	0.000872848	0.0891451
uc002xhn.1	chr20	-	1.71432	0.0467024	0.349937
NM_006291	chr14	+	1.71367	0.105682	0.475797
ENST00000377320	chr1	-	1.71347	0.0157122	0.236429
NM_002232	chr1	-	1.71305	0.0147252	0.230938
NM_176824	chr4	-	1.71163	0.336078	0.716662
NM_173086	chr12	-	1.71128	0.0846642	0.438262
NM_175571	chr7	+	1.71005	0.0893573	0.447634
NM_005263	chr1	-	1.7088	0.00113974	0.0965428
NM_145111	chr7	-	1.70754	0.0394934	0.330573
NM_054023	chr5	+	1.70714	0.0470373	0.351117
NM_017816	chr4	-	1.70566	0.0256645	0.277492
NM_025069	chr8	+	1.70461	0.28046	0.678968
NM_007374	chr14	+	1.69892	0.246805	0.650884
NM_002809	chr17	+	1.69875	0.0497351	0.357933
NM_001282468	chr15	-	1.69516	0.0933009	0.454175
ENST00000473363	chr1	-	1.69472	0.0164725	0.239322
NM_004910	chr11	-	1.69347	0.0692286	0.407206
ENST00000603238	chr2	+	1.69337	0.0236801	0.273792
NM_013231	chr14	+	1.68934	0.113486	0.488358
NM_003332	chr19	-	1.68799	0.084226	0.438262
NM_001145712	chr7	-	1.68674	0.00784272	0.182668
NM_207103	chr17	-	1.68641	0.0016248	0.101839
NM_001017991	chrX	+	1.68556	0.217673	0.621439
NM_016224	chr6	+	1.6847	0.111732	0.486453
NM_001024599	chr1	-	1.68427	0.000455118	0.0844511
NM_005204	chr10	+	1.68425	0.306083	0.699989
uc022afe.1	chr7	+	1.68423	0.477233	0.794013
NM_016545	chr1	+	1.68277	0.18965	0.592047
uc021vfb.1	chr2	-	1.68249	0.0449945	0.345266
ENST00000422806	chr4	-	1.68243	0.0157469	0.236429
NM_004369	chr2	-	1.68102	0.296413	0.695709
NM_004560	chr9	-	1.68051	0.166919	0.562209
ENST00000598236	chr16	+	1.68031	0.144999	0.533142
NM_000815	chr1	+	1.67846	0.0222554	0.269309
NM_002012	chr3	-	1.67782	0.574546	0.838878
NM_024776	chr15	-	1.67714	0.0128429	0.219215
NM_002133	chr22	+	1.67696	0.0639674	0.397023
uc001xwp.1	chr14	-	1.67687	0.0368061	0.322282
NM_021968	chr6	+	1.67672	0.0218937	0.268204
NM_001202	chr14	-	1.67549	0.017916	0.246774
NM_031281	chr1	-	1.67479	0.271106	0.671182
NM_144563	chr2	+	1.67458	0.0328539	0.307024
NM_005357	chr19	-	1.6742	0.00132353	0.0989378
NM_022659	chr8	-	1.67149	0.459548	0.786091
NM_022337	chr11	-	1.67071	0.295222	0.69464
NM_003522	chr6	+	1.67054	0.00173413	0.105207
NM_052964	chr4	-	1.66867	0.00049702	0.0844511
NM_018289	chr17	-	1.66791	0.140954	0.527909
ENST00000420664	chr7	-	1.66777	0.401805	0.752849
NM_198463	chr3	-	1.6669	0.214568	0.6184
NM_001002914	chr17	+	1.66645	0.144309	0.532459
NM_152267	chr22	+	1.66581	0.190608	0.593308
NM_001207076	chr20	+	1.66501	0.143484	0.531859
NM_012401	chr22	-	1.66409	0.0379111	0.326365
NM_006584	chr17	-	1.66118	0.109607	0.482406
NM_003129	chr8	+	1.65954	0.345651	0.721705
NM_018340	chr16	-	1.65942	0.0898637	0.448046
NM_022120	chr1	-	1.65933	0.0187884	0.250302
NM_152399	chr4	-	1.65905	0.256103	0.658642
NM_001890	chr4	+	1.65792	0.101877	0.470118
NM_032514	chr20	+	1.65742	0.144404	0.532565
NM_178562	chr7	+	1.6571	0.180491	0.580277
NM_032803	chrX	-	1.65629	0.00156302	0.100734
NM_001462	chr19	+	1.65586	0.0740425	0.417525
ENST00000601243	chr2	+	1.65424	0.249447	0.65195
NM_024007	chr5	-	1.65401	0.258014	0.659823
NM_032834	chr12	+	1.65353	0.0239269	0.273792
NM_003930	chr7	-	1.65245	0.349518	0.724026
NM_003519	chr6	-	1.65132	0.00316272	0.124311
NM_003507	chr2	+	1.6488	0.0438002	0.343761
NM_006426	chr10	+	1.64784	0.0771775	0.422423
NM_173465	chr5	-	1.64779	0.00923019	0.192853
uc001ysr.3	chr14	+	1.64726	0.0012611	0.0988731
NM_007118	chr5	+	1.64703	0.0452085	0.345698
NM_018717	chr4	-	1.64655	0.150487	0.54077
NM_024042	chr16	+	1.64611	0.141745	0.528666
ENST00000597037	chr19	-	1.6454	0.454162	0.78297
NM_130901	chr15	-	1.64437	0.153252	0.544178
NM_022893	chr2	-	1.64404	0.273206	0.672403
NM_001817	chr19	-	1.64205	0.0578835	0.380604
NM_013437	chr8	-	1.64128	0.132131	0.51417
NM_014790	chr5	-	1.6404	0.368086	0.735306
NM_001309193	chr1	+	1.64028	0.143872	0.53233
NM_004709	chrX	+	1.63941	0.446803	0.779536
NM_001783	chr19	+	1.63927	0.135283	0.519541
NM_000243	chr16	-	1.63789	0.0495348	0.357626
NM_000831	chr1	-	1.63761	0.0754254	0.419206
NM_022445	chr7	-	1.63671	0.519353	0.816935
NM_145914	chr7	+	1.63582	0.331449	0.714272
NM_001297665	chr1	-	1.63326	0.607725	0.856203
NM_138444	chr13	-	1.63316	0.315544	0.705564
NM_020200	chr10	-	1.63284	0.0933811	0.454375
NM_016932	chr2	-	1.63277	0.374869	0.738204
NM_001174147	chr9	+	1.63091	0.247143	0.650884
NM_021059	chr1	-	1.63051	0.173467	0.57114
NM_207328	chr2	-	1.62889	0.0276763	0.28597
NM_022977	chrX	-	1.62835	0.479071	0.795309
NM_001004354	chr9	-	1.62659	0.090554	0.448879
NM_018006	chr22	+	1.62555	0.508231	0.811639
NM_024330	chr1	+	1.62495	0.076764	0.42147
NM_015696	chr1	+	1.62491	0.378503	0.739695
NM_173857	chr19	-	1.62441	0.00643673	0.169258
NM_018003	chr15	-	1.62283	0.193602	0.596771
NM_003315	chr17	-	1.62263	0.242379	0.646767
NM_012198	chr2	+	1.6226	0.176209	0.574785
NM_001077710	chr2	-	1.62069	0.0934593	0.454375
NM_138790	chr14	+	1.62059	0.654735	0.875619
NM_012244	chr14	-	1.62004	0.346972	0.722573
NM_001080438	chr1	-	1.62003	0.0600037	0.386617
NM_024329	chr1	+	1.61953	0.151528	0.542268
NM_207381	chr15	-	1.61836	0.0639755	0.397023
NM_006587	chr4	-	1.6175	0.0482583	0.352947
NM_000157	chr1	-	1.61725	0.463444	0.787756
ENST00000440465	chr10	-	1.61724	0.328577	0.713065
NM_173567	chr1	+	1.61658	0.00420971	0.140679
NM_006235	chr11	-	1.61623	0.337487	0.717653
NM_030948	chr6	+	1.61553	0.339686	0.719279
NM_007078	chr10	+	1.61349	0.538415	0.821896
NM_003177	chr9	+	1.61204	0.510941	0.813096
NM_014629	chr8	+	1.61082	0.109387	0.482166
NM_032361	chr5	-	1.61074	0.470879	0.791305
NM_001271664	chr15	+	1.60962	0.0308519	0.297385
NM_021064	chr6	+	1.60901	0.0238467	0.273792
ENST00000426179	chr9	+	1.60877	0.0249416	0.277318
NM_005462	chrX	+	1.60867	0.160887	0.554291
NM_004085	chrX	-	1.60846	0.0181163	0.247594
NM_013292	chr16	+	1.60769	0.0833281	0.436117
NM_148170	chr11	-	1.6076	0.16067	0.554228
NM_144616	chr19	-	1.60694	0.00456593	0.146406
NM_018372	chr1	-	1.60688	0.0157482	0.236429
NM_004040	chr2	+	1.60683	0.0752021	0.418847
NM_003541	chr6	-	1.60672	0.0305216	0.295193
NM_178832	chr10	-	1.60602	0.00197797	0.108777
NM_016206	chr3	-	1.60487	0.291005	0.690565
NM_001204848	chr1	+	1.60483	0.386969	0.744515
NM_005806	chr21	+	1.60382	0.0954593	0.456868
NM_021219	chr21	+	1.60378	0.0414459	0.336116
NM_012324	chr22	+	1.60357	0.151226	0.541583
NM_024915	chr8	+	1.60326	0.355457	0.727709
NM_015263	chr15	-	1.60267	0.33401	0.716026
NM_032341	chr1	+	1.60212	0.0565843	0.377657
ENST00000377529	chr9	+	1.60155	0.0474984	0.352063
NM_002835	chr7	+	1.60146	0.192468	0.595434
NM_001145199	chr12	+	1.60145	0.0908191	0.448879
NM_001012968	chrX	-	1.60142	0.120311	0.495724
NM_052939	chr1	-	1.60108	0.0121616	0.213807
uc003afp.3	chr22	+	1.60023	0.123185	0.500965
NM_030763	chrX	-	1.59975	0.0459245	0.348033
NM_133374	chr9	+	1.59949	0.0291946	0.288666
NM_001308068	chr16	+	1.59838	0.157621	0.550091
NM_006827	chr14	-	1.59508	0.464572	0.788305
NM_000312	chr2	+	1.59253	0.412466	0.75983
NM_031424	chr20	+	1.59225	0.116603	0.491516
NM_052813	chr9	-	1.59198	0.201325	0.604845
NM_003523	chr6	+	1.59179	0.0212861	0.265175
NM_001134658	chr10	+	1.59153	0.014138	0.229064
NM_000954	chr9	+	1.59087	0.377017	0.738463
NM_001164375	chr10	-	1.59063	0.251951	0.653712
NM_144697	chr1	+	1.59016	0.516592	0.815755
NM_000099	chr20	-	1.58924	0.56778	0.835606
NM_002609	chr5	-	1.58902	0.430637	0.769941
NM_153690	chr3	+	1.58861	5.07267e-05	0.0530424
NM_001098798	chr20	+	1.58711	0.46413	0.788124
NM_003296	chr6	-	1.5868	0.0146633	0.23079
NM_014181	chr2	+	1.58549	0.313455	0.704096
NM_003243	chr1	-	1.58383	0.137443	0.522839
NM_018219	chr11	-	1.58219	0.0103533	0.200485
NM_022044	chr22	+	1.58177	0.00314106	0.124104
NM_003513	chr6	-	1.58112	0.360869	0.730825
NM_153610	chr5	+	1.5809	0.259432	0.660447
NM_020803	chr4	-	1.58028	0.195477	0.599169
NM_006333	chr2	-	1.58026	0.395801	0.748059
NM_001017373	chr6	-	1.57847	0.152419	0.543428
NM_004497	chr19	+	1.57719	0.372685	0.737302
NM_015515	chr17	-	1.57678	0.183773	0.584178
NM_032587	chr5	+	1.57649	0.152743	0.543742
uc021qgl.1	chr11	+	1.57587	0.266764	0.666726
NM_014325	chr12	-	1.57576	0.251107	0.65302
NM_005907	chr6	-	1.57518	0.2404	0.645286
NM_152571	chr9	+	1.57462	0.00487403	0.149216
NM_001281739	chr18	+	1.57397	0.00903884	0.191371
NM_014818	chr11	-	1.57331	0.241902	0.646407
uc001yta.1	chr14	-	1.57308	0.149512	0.540252
NM_001335	chr11	+	1.57239	0.0588457	0.383745
NM_003004	chr17	-	1.57234	0.148134	0.539537
NM_005522	chr7	-	1.57229	0.401438	0.752725
NM_014565	chr17	+	1.57224	0.078632	0.426114
NM_001012755	chrX	-	1.57181	0.42942	0.769428
NM_020300	chr12	+	1.56917	0.187194	0.588963
NM_003248	chr5	+	1.56715	0.199289	0.60266
NM_005414	chr3	+	1.56621	0.197992	0.601611
NM_002065	chr1	-	1.56584	0.247278	0.650884
ENST00000269216	chr18	+	1.56531	0.00308456	0.124104
NM_004819	chr19	-	1.56516	0.0648464	0.397198
ENST00000417276	chr9	+	1.56445	0.284312	0.683452
NM_001161546	chr5	-	1.56426	0.0236532	0.273792
NM_020962	chr15	-	1.56324	0.000716251	0.0891451
NM_014033	chr12	+	1.56284	0.279358	0.677751
NM_000269	chr17	+	1.56224	0.094698	0.455964
NM_001123041	chr3	+	1.56135	0.179052	0.578685
NM_004956	chr7	-	1.56078	0.613013	0.858093
NM_002777	chr19	+	1.56061	0.099125	0.463989
NM_002957	chr9	+	1.56038	0.0720588	0.414246
NM_014333	chr11	-	1.56015	0.243913	0.647597
NM_000076	chr11	-	1.55999	0.129861	0.511309
ENST00000372910	chr20	-	1.5596	0.000202521	0.0804018
NM_001101320	chr13	+	1.55918	0.0108227	0.204573
ENST00000563764	chr16	+	1.55901	0.00398767	0.137914
NM_003548	chr1	+	1.55743	0.000467415	0.0844511
NM_001025356	chr12	+	1.55709	0.0288932	0.288448
NM_020886	chr11	-	1.55687	0.283546	0.682607
NM_024628	chr3	-	1.55601	0.020302	0.259606
NM_174937	chr10	-	1.55561	0.468638	0.790753
NM_006995	chr6	+	1.55527	0.420583	0.765487
NM_020368	chr4	+	1.55468	0.181036	0.581193
NM_012163	chr16	-	1.55293	0.0369696	0.322463
NM_015991	chr1	+	1.55251	0.0909696	0.448879
NM_001135186	chr17	+	1.54994	0.0314688	0.300267
NM_004079	chr1	-	1.54992	0.284942	0.684173
NM_020945	chr10	+	1.54975	0.574557	0.838878
NM_006477	chr22	-	1.54947	0.00118885	0.0970665
NM_021063	chr6	+	1.54858	0.0647191	0.397198
NM_001004487	chr9	-	1.54748	0.28693	0.686166
NM_178349	chr1	+	1.54736	0.12921	0.50964
NM_020382	chr12	+	1.54729	0.0112144	0.208077
NM_006061	chr6	-	1.54707	0.0709129	0.411247
NM_000683	chr4	+	1.54697	0.358173	0.729414
NM_003807	chr19	-	1.54684	0.241863	0.646407
NM_002773	chr16	-	1.54652	0.165762	0.56104
NM_130441	chr12	-	1.54568	0.567461	0.835448
NM_153711	chr6	+	1.54421	0.304271	0.699008
NM_182645	chr6	+	1.54406	0.0378904	0.326364
NM_001199661	chr1	+	1.5432	0.371072	0.736238
NM_001205293	chr1	+	1.54294	0.0918392	0.451168
NM_152491	chr1	-	1.54093	0.317804	0.707166
NM_031457	chr11	+	1.54026	0.11476	0.48984
NM_003123	chr16	+	1.53996	0.012686	0.218119
NM_002699	chr1	-	1.5398	0.356117	0.727818
NM_000802	chr11	+	1.53912	0.0442101	0.344076
NM_003359	chr4	-	1.53876	0.0388743	0.328585
NM_001024401	chr16	+	1.53682	0.0491444	0.35578
NM_001005469	chr11	-	1.53673	0.113044	0.488035
NM_013313	chr22	-	1.53568	0.059206	0.385232
NM_001093730	chr2	-	1.53551	0.0449026	0.345266
NM_014615	chr16	+	1.53549	0.107628	0.478775
NM_003540	chr6	+	1.53543	0.0251419	0.277318
NM_000227	chr18	+	1.53539	0.0589333	0.384158
NM_012252	chr7	-	1.53534	0.324138	0.709977
NM_005900	chr4	+	1.53523	0.269746	0.66961
NM_182894	chr14	+	1.53522	0.0536109	0.371315
NM_003651	chr12	-	1.53499	0.15514	0.546457
NM_020438	chr9	+	1.53494	0.248821	0.651244
NM_005202	chr1	-	1.53354	0.194615	0.59807
NM_001270366	chr19	-	1.53221	0.259063	0.660447
ENST00000524968	chr11	+	1.53012	0.149521	0.540252
NM_018983	chr4	+	1.52973	0.157919	0.550251
NM_014260	chr6	+	1.52862	0.10787	0.478921
NM_001102469	chr10	+	1.52844	0.0250072	0.277318
NM_018908	chr5	+	1.52804	0.0254433	0.277318
NM_001085372	chr11	+	1.52699	0.0236052	0.273792
NM_004998	chr15	-	1.52555	0.0509944	0.363287
NM_032581	chr7	-	1.52501	0.294897	0.694592
NM_004453	chr4	+	1.52493	0.0355646	0.318093
NM_000177	chr9	+	1.52474	0.230108	0.63445
NM_004470	chr11	+	1.52426	0.135978	0.519947
NM_005561	chr13	+	1.52424	0.114959	0.489904
NM_023003	chr15	+	1.52308	0.175339	0.573372
NM_000361	chr20	-	1.5228	0.243084	0.647026
NM_001098406	chrX	+	1.52266	0.166157	0.561416
NM_002858	chr1	+	1.52263	0.508737	0.812065
ENST00000536896	chr1	-	1.52227	0.00267007	0.119539
NM_021130	chr7	+	1.52212	0.0935687	0.454451
NM_006169	chr11	+	1.5214	0.129257	0.50964
NM_000081	chr1	-	1.5196	0.321099	0.708567
NM_003670	chr3	+	1.5196	0.199916	0.603125
NM_177551	chr12	-	1.5192	0.0236963	0.273792
NM_213598	chr19	+	1.51918	0.223072	0.628157
NM_004106	chr1	+	1.51897	0.224219	0.629509
NM_001006636	chr2	-	1.51814	0.112797	0.487638
NM_015916	chr10	-	1.5176	0.170903	0.567694
NM_020315	chr22	+	1.51633	0.0115022	0.209902
NM_175055	chr1	+	1.51528	0.00699791	0.174253
NM_002864	chr12	-	1.51521	0.102194	0.470294
NM_018584	chr1	-	1.51508	0.0550155	0.374493
NM_002749	chr17	+	1.51404	0.341586	0.720361
NM_001145710	chr2	+	1.51383	0.00107179	0.0940286
NM_001243750	chr11	-	1.5126	0.0238601	0.273792
NM_001270422	chr17	+	1.51132	0.172635	0.570053
NM_017625	chr1	-	1.51024	0.023505	0.273792
NM_000117	chrX	+	1.51023	0.0582725	0.381617
NM_019604	chr11	+	1.51007	0.113704	0.488639
NM_000428	chr14	-	1.50991	0.187696	0.590134
NM_004275	chr6	-	1.50952	0.00957908	0.196291
NM_001077491	chr19	-	1.50878	0.210002	0.613621
NM_016509	chr12	-	1.50786	0.0633882	0.395147
ENST00000369157	chr1	-	1.50773	0.191654	0.594822
NM_000245	chr7	+	1.50755	0.296069	0.695599
NM_001005326	chr15	+	1.50719	0.341571	0.720361
NM_152429	chr10	-	1.5064	0.282496	0.681177
NM_001888	chr16	-	1.50537	0.746494	0.916391
NM_004313	chr17	+	1.50533	0.252137	0.653947
NM_017753	chr9	+	1.50444	0.116369	0.491516
NM_002725	chr1	+	1.50397	0.0253463	0.277318
NM_177552	chr16	+	1.50386	0.113916	0.488639
NM_016539	chr19	-	1.50288	0.0675682	0.405284
NM_001297560	chr19	-	1.50259	0.445902	0.779407
NM_001080836	chr10	+	1.50222	0.000105428	0.0633155
NM_024807	chr6	-	1.50206	0.00862908	0.189016
NM_006662	chr16	+	1.50197	0.483196	0.796822
NM_001891	chr4	-	1.4992	0.0106568	0.202973
NM_001080416	chr8	-	1.49882	0.267267	0.667013
NM_032732	chr3	+	1.49858	0.264277	0.664256
NM_001136201	chr19	-	1.49801	0.0249598	0.277318
NM_001166254	chr7	+	1.49782	0.290553	0.690242
NM_006449	chr2	-	1.49731	0.144091	0.532459
NM_001278515	chr18	-	1.49666	0.0466561	0.349755
NM_024308	chr17	+	1.4953	0.116047	0.491425
NM_022728	chr7	-	1.49384	0.0205032	0.259817
NM_080597	chr18	-	1.49359	0.0185028	0.24901
NM_006279	chr1	+	1.49208	0.00577163	0.16331
NM_012219	chr3	+	1.49164	0.283318	0.682446
uc010uaj.1	chr15	+	1.49064	0.118867	0.494424
NM_033259	chr3	-	1.48903	0.14034	0.527049
ENST00000605933	chr1	-	1.48885	0.0641635	0.39711
NM_001256869	chr8	-	1.4883	0.176367	0.574838
NM_207186	chr11	+	1.48825	0.0205298	0.259946
NM_152519	chr2	-	1.48777	0.0184216	0.248728
NM_013447	chr19	-	1.48751	0.00456472	0.146406
NM_001023561	chr19	+	1.48728	0.0149158	0.231185
NM_013443	chr9	-	1.48703	0.0587983	0.383745
NM_178310	chr16	-	1.48678	0.0684472	0.406071
NM_134261	chr15	-	1.48641	0.582241	0.842717
NM_139321	chr20	+	1.48639	0.0823496	0.434473
NM_022781	chr9	-	1.48606	0.480337	0.795775
NM_022062	chr11	+	1.48566	0.0255599	0.277318
NM_001048249	chr5	-	1.48524	0.0237633	0.273792
NM_144706	chr2	+	1.4843	0.0957649	0.457592
NM_032504	chr2	+	1.48379	0.0113168	0.209358
NM_020737	chr6	-	1.48335	0.0712041	0.411482
NM_021066	chr6	-	1.48284	0.136984	0.521842
NM_018334	chr7	+	1.48189	0.287364	0.686552
NM_002638	chr20	+	1.48103	0.00867261	0.189016
NM_015166	chr22	-	1.48097	0.180379	0.580262
NM_000770	chr10	-	1.48076	0.300279	0.697016
NM_014399	chr7	+	1.4798	0.344097	0.721625
NM_006134	chr21	-	1.47972	0.0474701	0.352063
NM_031283	chr2	+	1.47952	0.0014878	0.100115
ENST00000586573	chr19	+	1.47859	0.0832432	0.436036
NM_080669	chr17	-	1.47817	0.409299	0.758607
NM_178566	chr9	-	1.47663	0.21391	0.617331
NM_006088	chr9	+	1.47634	0.00630989	0.169258
NM_153839	chr6	+	1.47599	0.584315	0.843484
NM_032182	chr10	+	1.47492	0.000388279	0.0844511
NM_003864	chr4	+	1.47433	0.128971	0.50964
NM_014804	chr17	-	1.47354	0.549102	0.82639
NM_014714	chr16	-	1.47315	0.016445	0.239322
NM_201649	chr1	-	1.47293	0.0344954	0.314388
NM_014869	chr3	-	1.47266	0.0635862	0.396053
ENST00000330898	chr16	+	1.47246	0.27919	0.677522
NM_172000	chr1	-	1.47123	0.37976	0.740722
NM_173533	chr1	+	1.47075	0.131309	0.51356
NM_001772	chr19	+	1.46968	0.592797	0.848103
NM_000878	chr22	-	1.46954	0.205171	0.609345
NM_000690	chr12	+	1.46953	0.185011	0.585762
NM_004116	chr2	+	1.46919	0.367656	0.73494
NM_014080	chr15	-	1.46808	0.0134727	0.224876
NM_004188	chr9	+	1.46595	0.0909434	0.448879
NM_177401	chr19	+	1.46593	0.0256534	0.277492
NM_198450	chrX	+	1.46573	0.0676014	0.405284
NM_052958	chr8	+	1.46529	0.0862941	0.440472
NM_175733	chr11	+	1.46517	0.114598	0.489587
NM_182530	chr12	+	1.46469	0.763274	0.922786
NM_001079528	chr16	-	1.46409	0.0645601	0.397198
NM_000550	chr9	+	1.46331	0.0772061	0.422433
NM_080747	chr12	-	1.46255	0.0723365	0.414717
NM_002583	chr12	-	1.46131	0.124331	0.503041
NM_203436	chr12	+	1.46095	0.0276719	0.28597
NM_004417	chr5	-	1.46048	0.120659	0.496191
NM_002723	chr12	-	1.45983	0.208891	0.612749
NM_024518	chr6	-	1.45983	0.0243876	0.275131
NM_016608	chrX	+	1.45982	0.105914	0.475803
NM_003533	chr6	-	1.45964	0.0140212	0.228818
NM_001008226	chr15	+	1.45922	0.0442259	0.344076
ENST00000400368	chr21	-	1.45922	0.173477	0.57114
NM_002500	chr2	-	1.45908	0.0742546	0.417525
NM_005342	chrX	+	1.45875	0.120455	0.495972
NM_000880	chr8	-	1.45765	0.502163	0.80795
NM_015072	chr14	+	1.45763	0.188452	0.59087
NM_024503	chr1	-	1.45744	0.132258	0.51417
NM_030665	chr17	+	1.45728	0.287246	0.686374
NM_173600	chr12	+	1.45649	0.00921375	0.192795
NM_181654	chr18	-	1.45593	0.507273	0.811064
NM_014106	chr15	-	1.45583	0.133085	0.515545
NM_001195243	chr7	+	1.45476	0.14041	0.527049
NM_015136	chr3	+	1.45418	0.0223272	0.269386
NM_020866	chr13	-	1.45401	0.150863	0.541139
NM_005320	chr6	-	1.454	0.181102	0.581289
NM_017622	chr17	-	1.45391	0.0250935	0.277318
NM_001062	chr11	-	1.45341	0.546141	0.824781
ENST00000539278	chr19	-	1.45338	0.102003	0.470213
NM_139167	chr8	-	1.4532	0.332298	0.715069
NM_145648	chr12	-	1.45303	0.292422	0.69175
NM_001145011	chr16	+	1.45301	0.36298	0.731875
NM_022103	chr19	-	1.45284	0.0310243	0.298194
NM_017582	chr1	-	1.45276	0.00216859	0.111602
NM_173167	chr17	+	1.45251	0.0367811	0.322282
NM_001129998	chr12	+	1.45244	0.0469236	0.35077
NM_145268	chr7	+	1.45201	0.441528	0.776226
NM_016529	chr13	+	1.45118	0.0894956	0.447874
NM_016362	chr3	-	1.45094	0.218082	0.621673
NM_198537	chr19	+	1.45058	0.0321043	0.303314
NM_003878	chr8	-	1.44954	0.165372	0.560736
NM_006698	chr20	-	1.44935	0.2293	0.634109
NM_058181	chr21	+	1.449	0.102153	0.47024
NM_017777	chr17	-	1.44833	0.395491	0.748053
NM_001031803	chr17	+	1.44797	0.355656	0.727709
NM_018953	chr12	+	1.44771	0.285159	0.684174
NM_012464	chr4	+	1.44761	0.234035	0.639046
NM_002732	chr9	-	1.44734	0.0598529	0.386179
NM_080836	chr20	+	1.44663	0.551296	0.827179
NM_005746	chr7	-	1.44656	0.153941	0.545003
NM_152652	chr16	+	1.44654	0.133079	0.515545
NM_005319	chr6	-	1.44654	0.183671	0.584175
NM_001145667	chr16	-	1.44637	0.460433	0.786359
ENST00000593633	chr7	-	1.44602	0.0331515	0.308169
NM_174942	chr12	+	1.44578	0.585851	0.845008
NM_080860	chr21	-	1.44545	0.170515	0.567385
NM_000885	chr2	+	1.4453	0.111725	0.486453
NM_014693	chr3	+	1.44507	0.0140989	0.228818
NM_001198858	chr6	-	1.44411	0.146818	0.537215
NM_000208	chr19	-	1.44407	0.0942073	0.455119
NM_000626	chr17	-	1.44317	0.223689	0.629129
NM_003520	chr6	+	1.44248	0.0383206	0.327199
NM_012159	chr5	+	1.44242	0.315149	0.705434
ENST00000331659	chr3	-	1.4423	0.0965349	0.45888
NM_014758	chr11	-	1.44172	0.0537908	0.371845
NM_194320	chr9	+	1.44066	0.40122	0.752725
NM_053025	chr3	-	1.44054	0.355819	0.727731
NM_003854	chr2	+	1.44042	0.110613	0.484412
ENST00000581040	chr17	+	1.43988	0.0435228	0.343134
NM_001001668	chr19	+	1.43958	0.291808	0.691538
NM_080612	chrX	-	1.4392	0.00303735	0.123282
NM_001098833	chr17	-	1.43892	0.0534168	0.37082
NM_001099780	chr14	+	1.43858	0.420822	0.765611
NM_004994	chr20	+	1.43809	0.127395	0.507055
NM_003887	chr2	+	1.43756	0.000372467	0.0844511
NM_016653	chr2	+	1.43743	0.501597	0.807532
NM_052906	chr22	-	1.43691	0.315168	0.705434
NM_003124	chr2	+	1.43649	0.232585	0.637837
NM_004170	chr9	+	1.4364	0.100495	0.466405
NM_001029859	chr11	-	1.43595	0.14037	0.527049
NM_001164665	chr7	-	1.43535	0.030044	0.292282
NM_016084	chr17	-	1.4352	0.468725	0.790753
NM_002637	chrX	-	1.43436	0.014675	0.23079
NM_031909	chr11	-	1.4332	0.14258	0.529906
NM_020637	chr19	+	1.43314	0.00387345	0.136345
NM_017509	chr19	-	1.43308	0.00827244	0.187063
NM_005979	chr1	-	1.43294	0.0452887	0.345722
NM_003697	chr11	-	1.43275	0.0151226	0.231889
NM_001256455	chr1	+	1.43272	0.169966	0.56631
NM_012249	chr2	+	1.43255	0.210846	0.61423
NM_152335	chr15	+	1.43252	0.157804	0.550091
NM_003537	chr6	-	1.43242	0.669669	0.882734
NM_022042	chr4	-	1.43189	0.000736188	0.0891451
NM_003595	chr22	-	1.43118	0.0295232	0.290644
NM_018841	chr1	-	1.43106	0.000600251	0.0872362
NM_003979	chr12	+	1.43104	0.483852	0.796823
ENST00000465127	chrX	+	1.43023	0.107156	0.477859
NM_005645	chr1	-	1.43016	0.165508	0.560792
NM_133498	chr19	+	1.42963	0.0648365	0.397198
NM_018291	chr1	+	1.42953	0.13947	0.525934
NM_001031749	chr19	-	1.42921	0.11075	0.484621
NM_032428	chrX	+	1.42908	0.00658777	0.171066
ENST00000369159	chr1	+	1.42905	0.298466	0.696207
NM_005893	chr9	+	1.4286	0.200628	0.603943
NM_152597	chr15	-	1.4285	0.19593	0.599368
ENST00000513209	chr12	+	1.4278	0.538045	0.821896
NM_001011700	chr6	+	1.42753	0.045095	0.345266
NM_182762	chr7	-	1.42745	0.0663992	0.402204
NM_001145442	chr14	-	1.42731	0.0182315	0.24782
NM_003658	chr11	+	1.42729	0.101671	0.469522
NM_001128635	chr22	+	1.42709	0.0120855	0.213183
NM_005321	chr6	+	1.42666	0.00833665	0.187191
NM_013258	chr16	-	1.42657	0.20482	0.60904
NM_032389	chr11	-	1.42582	0.235183	0.639918
NM_018132	chr6	+	1.42573	0.355926	0.727749
NM_020531	chr20	-	1.42539	0.225987	0.631283
NM_006779	chr11	+	1.42516	0.647823	0.872899
NM_012283	chr18	+	1.42455	0.211759	0.61546
NM_002894	chr18	+	1.4244	0.530993	0.818646
ENST00000559008	chr15	-	1.42411	0.117101	0.491621
NM_152606	chr19	+	1.42392	0.0831742	0.435963
NM_006610	chr1	-	1.42389	0.358495	0.729414
NM_000228	chr1	-	1.42384	0.37276	0.737302
NM_001130011	chr19	+	1.42303	0.257334	0.659644
NM_004193	chr10	+	1.42288	0.103206	0.471119
NM_002791	chr14	+	1.42272	0.0186033	0.249725
NM_005269	chr12	+	1.42266	0.341531	0.720361
NM_134441	chr9	-	1.42246	0.00408443	0.139434
NM_006120	chr6	-	1.42213	0.037207	0.322463
NM_005239	chr21	+	1.42083	0.117084	0.491621
NM_018445	chr15	-	1.42042	0.0700991	0.41001
NM_001505	chr7	+	1.41981	0.0995902	0.464573
NM_198476	chr19	-	1.41971	0.215241	0.619445
NM_000794	chr5	-	1.41962	0.05775	0.380219
NM_001111307	chr19	+	1.41948	0.0827088	0.434833
ENST00000366485	chr1	-	1.41878	0.115917	0.491425
NM_001005471	chr1	+	1.4183	0.0428173	0.34116
NM_033515	chr6	-	1.41822	0.329052	0.713272
NM_000698	chr10	+	1.41752	0.00785332	0.182668
ENST00000355072	chr4	+	1.41742	0.558538	0.831308
NM_178128	chr17	-	1.41735	0.0615593	0.390352
NM_001284309	chr7	-	1.41735	0.0798223	0.428171
NM_000760	chr1	-	1.4173	0.0229262	0.27295
NM_030941	chr16	+	1.41675	0.0382421	0.326905
NM_000299	chr1	+	1.41664	0.185912	0.587793
NM_001080400	chr19	-	1.41645	0.00265211	0.119345
NM_015722	chr10	-	1.41639	0.284149	0.683303
NM_145231	chr14	-	1.41627	0.174603	0.573019
NM_025161	chr17	-	1.41626	0.17148	0.568489
NM_002246	chr2	+	1.41624	0.205342	0.60956
NM_032040	chr19	-	1.41604	0.23032	0.634702
NM_000959	chr1	+	1.41572	0.0238242	0.273792
NM_000506	chr11	+	1.41512	0.531516	0.818662
NM_022367	chr1	+	1.41509	0.0906618	0.448879
NM_003547	chr6	-	1.4148	0.0408099	0.33511
NM_014408	chr1	-	1.41455	0.102028	0.470213
NM_001909	chr11	-	1.41433	0.0109514	0.205516
ENST00000328313	chr17	+	1.41417	0.135109	0.519541
NM_002666	chr15	-	1.41388	0.215535	0.620064
uc010uab.1	chr15	-	1.41335	0.210741	0.61423
uc021pzm.1	chr10	-	1.41309	0.307796	0.700981
NM_001080465	chr17	-	1.41288	0.0283493	0.288039
NM_018419	chr20	-	1.41203	0.211127	0.614682
NM_018209	chr20	+	1.41196	0.326174	0.711509
NM_002005	chr15	+	1.41146	0.297304	0.695709
NM_001012977	chrX	-	1.41141	0.344063	0.721625
NM_017852	chr19	+	1.41131	0.150419	0.540667
NM_014946	chr2	+	1.41116	0.319684	0.707564
NM_015111	chr5	+	1.41093	0.102945	0.470955
ENST00000593412	chr21	-	1.41078	0.312973	0.70379
NM_012250	chr11	-	1.41056	0.174698	0.573019
NM_145026	chr6	+	1.41051	0.158678	0.551739
NM_020918	chr10	-	1.41038	0.0726534	0.415312
uc010xmo.2	chr19	+	1.4099	0.129276	0.50964
NM_002615	chr17	+	1.40953	0.0450245	0.345266
NM_198946	chr9	-	1.40942	0.0180402	0.247242
NM_001134848	chr5	+	1.40928	0.0196872	0.256031
NM_013325	chr2	+	1.40907	0.0909943	0.448879
NM_052854	chr11	+	1.40881	0.114559	0.489587
NM_002727	chr10	+	1.40869	0.151137	0.541583
NM_014465	chr4	-	1.40856	0.00335054	0.128505
NM_004612	chr9	+	1.4085	0.0779706	0.424805
NM_001163075	chr17	+	1.40849	0.132292	0.51417
uc003wbw.1	chr7	-	1.40834	0.000582037	0.0864669
NM_001013734	chr6	+	1.40826	0.194717	0.598199
NM_138967	chr15	+	1.40823	0.325406	0.711226
NM_138787	chr11	+	1.40756	0.0612721	0.389546
NM_004845	chrX	-	1.40725	0.117043	0.491621
NM_001005513	chr11	-	1.40714	0.0447573	0.345266
NM_001202439	chr11	+	1.40691	0.00824025	0.186732
NM_004794	chrX	+	1.40685	0.0484972	0.353356
NM_001882	chr5	+	1.40643	0.0394973	0.330573
NM_001421	chrX	-	1.40633	0.0840023	0.438141
NM_024590	chr4	-	1.4063	0.418623	0.764275
NM_002147	chr17	-	1.4061	0.0164914	0.239322
NM_031290	chr13	+	1.40602	0.453752	0.782693
NM_005166	chr19	+	1.40572	0.0689554	0.406685
ENST00000418535	chr5	+	1.405	0.280207	0.678666
NM_001008740	chr1	+	1.405	0.10894	0.481206
NM_002033	chr11	+	1.4047	0.0820587	0.433704
NM_005840	chrX	+	1.40442	0.00234072	0.115505
NM_004813	chr11	-	1.40423	0.258091	0.659912
NM_004070	chr1	+	1.40414	0.0108108	0.204573
NM_015130	chr4	-	1.4037	0.717525	0.903753
NM_001135219	chr9	-	1.40301	0.424609	0.766745
NM_175910	chr19	+	1.40294	0.0641384	0.39711
NM_017762	chr15	-	1.4028	0.544258	0.824781
NM_001286819	chr8	+	1.40253	0.25891	0.660447
NM_015957	chr11	-	1.4025	0.0745615	0.417525
NM_002166	chr2	+	1.40234	0.249608	0.651971
NM_031216	chr18	+	1.40187	0.422496	0.765744
ENST00000400396	chr13	-	1.40171	0.477227	0.794013
NM_016366	chr11	-	1.40142	0.117186	0.491844
NM_019055	chr11	-	1.40138	0.27347	0.672629
NM_017983	chr17	-	1.40122	0.390139	0.744948
NM_002704	chr4	-	1.40109	0.441471	0.776226
NM_001105203	chr1	+	1.40086	0.177965	0.578012
NM_016602	chr17	-	1.40064	0.188351	0.59087
NM_001398	chr19	-	1.40023	0.266428	0.666561
NM_020761	chr17	+	1.40018	0.0284577	0.288099
NM_005267	chr1	+	1.39978	0.340994	0.720045
NM_005346	chr6	+	1.39968	0.147082	0.537807
NM_152598	chr17	-	1.39956	0.109927	0.482977
NM_001012709	chr11	-	1.39933	0.268771	0.668443
NM_004532	chr3	-	1.39882	0.565816	0.83433
NM_014289	chrX	-	1.39868	0.295786	0.69545
ENST00000601276	chr9	-	1.3984	0.319048	0.70719
NM_003534	chr6	-	1.3979	0.29094	0.690565
uc021pik.2	chr1	-	1.39751	0.68302	0.887815
NM_018487	chr7	+	1.39747	0.000511825	0.0844511
NM_019116	chr16	+	1.39717	0.00633695	0.169258
NM_032414	chr1	+	1.39612	0.0240375	0.273792
NM_021649	chr5	-	1.3961	0.140016	0.526584
NM_004190	chr10	+	1.39608	0.135841	0.519947
NM_033229	chr6	+	1.39596	0.150424	0.540667
NM_080646	chr22	+	1.39584	0.0288259	0.288369
NM_005631	chr7	+	1.3958	0.00914084	0.191875
NM_006167	chr8	-	1.39559	0.286664	0.686123
NM_000213	chr17	+	1.39537	0.0143659	0.230004
NM_144723	chr5	+	1.39536	0.0223298	0.269386
NM_004295	chr17	+	1.39507	0.0183971	0.248728
NM_002357	chr2	+	1.39502	0.0757592	0.41986
NM_032898	chr3	-	1.39464	0.340417	0.719844
uc011cly.3	chr5	+	1.39439	0.102626	0.470914
NM_024717	chr5	-	1.39438	0.541611	0.823648
NM_018968	chr2	+	1.39437	0.0596478	0.38603
ENST00000298705	chr14	+	1.39391	0.141478	0.528423
NM_139317	chr20	+	1.39295	0.00278798	0.12066
NM_001166373	chr4	-	1.39261	0.311067	0.703001
NM_001178139	chr3	-	1.39257	0.160578	0.554228
NM_152377	chr1	-	1.39243	0.00955832	0.196205
ENST00000600790	chr15	+	1.39231	0.000781982	0.0891451
NM_004368	chr19	+	1.39212	0.0121939	0.213817
NM_153264	chr3	+	1.39203	0.0122027	0.213817
NM_001564	chr4	+	1.39186	0.0347215	0.315105
NM_172369	chr1	+	1.39168	0.141261	0.52807
NM_030926	chr2	+	1.3911	0.0596638	0.38603
NM_147198	chr20	-	1.39077	0.227103	0.63268
NM_032525	chr18	+	1.39014	0.290063	0.689879
ENST00000454512	chr11	+	1.3898	0.0631745	0.395063
uc021wka.2	chr21	-	1.3898	0.43631	0.773178
NM_052936	chrX	+	1.38922	0.31954	0.707564
NM_021228	chr19	+	1.3892	0.00995312	0.197157
NM_001145249	chr9	+	1.38898	0.154071	0.545013
NM_001098844	chr10	+	1.3888	0.439792	0.775216
NM_001162914	chr8	-	1.3887	0.0432069	0.342776
NM_001195	chr20	-	1.3885	0.271951	0.671867
NM_053056	chr11	+	1.38792	0.232387	0.637561
NM_022786	chr1	+	1.38769	0.00390813	0.136957
NM_001126107	chr16	+	1.38748	0.272931	0.672248
NM_018027	chr10	-	1.38738	0.0649693	0.397198
NM_175065	chr1	-	1.38733	0.0210391	0.263352
NM_002735	chr7	-	1.38728	0.106721	0.477279
NM_021226	chr10	-	1.38713	0.267129	0.66698
uc010fyq.3	chr2	+	1.38706	0.0158067	0.236429
NM_001177693	chr5	+	1.38694	0.0645302	0.397198
NM_004163	chr18	+	1.38688	0.165553	0.560813
NM_001099270	chr9	+	1.38673	0.166267	0.561591
NM_001004326	chr11	+	1.38643	0.000295983	0.0844511
NM_021076	chr22	+	1.38618	0.113074	0.488035
NM_003006	chr12	-	1.38583	0.0254599	0.277318
NM_001080849	chr9	-	1.38576	0.0717279	0.413303
NM_017797	chr19	-	1.3856	0.245659	0.649621
ENST00000601296	chr20	-	1.3855	0.228888	0.633622
NM_005160	chr22	+	1.38538	0.495527	0.803665
NM_002778	chr10	-	1.38508	0.319627	0.707564
NM_198892	chr4	+	1.38503	0.376428	0.738374
NM_000201	chr19	+	1.38493	0.372946	0.737302
NM_153685	chr12	-	1.38478	0.149098	0.540222
NM_152493	chr1	+	1.38452	0.0738483	0.417525
ENST00000440582	chr17	-	1.38447	0.269949	0.669977
NM_030934	chr1	-	1.3837	0.291598	0.691144
NM_014433	chr22	-	1.38364	0.0500393	0.358815
NM_017425	chr11	+	1.38341	0.0564453	0.377657
ENST00000361453	chrM	+	1.38336	0.0721077	0.414255
NM_001913	chr7	+	1.38319	0.323658	0.709906
NM_138387	chr17	+	1.3831	0.049447	0.357155
NM_002866	chr19	-	1.38271	0.0720306	0.414246
NM_033117	chr9	-	1.38229	0.0974088	0.460309
NM_153634	chr12	-	1.38215	0.146205	0.53534
NM_001304561	chr6	-	1.38204	0.122809	0.500142
NM_000084	chrX	+	1.38198	0.422021	0.765729
NM_001841	chr1	-	1.38179	0.2219	0.626373
NM_130898	chr1	+	1.38131	0.100824	0.467246
NM_031459	chr1	+	1.38126	0.0856889	0.439544
ENST00000568766	chr16	+	1.38126	0.160562	0.554228
NM_001013623	chr6	+	1.38111	0.0461105	0.34841
NM_152599	chr17	-	1.38069	0.474961	0.793232
NM_001482	chr15	-	1.3806	0.479456	0.795349
ENST00000377726	chr17	-	1.37973	0.030921	0.297563
NM_001282550	chr20	+	1.37918	0.029322	0.289563
NM_001860	chr9	+	1.37885	0.396553	0.748243
NM_032171	chr9	+	1.37873	0.344247	0.721625
NM_014157	chr16	+	1.37868	0.0516824	0.365142
NM_032812	chr10	+	1.37845	0.18403	0.584527
NM_023074	chr19	-	1.37844	0.103719	0.471858
NM_004394	chr5	-	1.37826	0.0145564	0.230238
NM_002175	chr9	-	1.3782	0.354604	0.727331
NM_005785	chr12	-	1.37816	0.0708049	0.41105
NM_052886	chr8	+	1.37764	0.0109764	0.205516
NM_002449	chr5	+	1.37732	0.0990494	0.46391
NM_001852	chr1	-	1.37674	0.000371283	0.0844511
NM_004455	chr1	+	1.37667	0.300519	0.697016
NM_014957	chr8	+	1.37642	0.275937	0.675029
NM_016156	chr11	-	1.37632	0.21018	0.613798
ENST00000553330	chr14	+	1.37608	0.194338	0.597846
NM_001018100	chr15	+	1.37548	0.0176476	0.245059
NM_145232	chr19	-	1.37543	0.102145	0.47024
NM_022908	chr3	-	1.37516	0.0196409	0.255647
NM_198580	chr19	+	1.37513	0.244478	0.648014
NM_012081	chr5	-	1.37481	0.375673	0.738246
NM_020409	chr3	-	1.37472	0.206547	0.61142
NM_003840	chr8	-	1.37413	0.127063	0.506833
NM_005411	chr10	+	1.37384	0.457197	0.78487
NM_000426	chr6	+	1.37346	0.0334473	0.30918
NM_001196	chr22	-	1.37329	0.0144405	0.230004
NM_030651	chr6	-	1.37277	0.330546	0.713526
NM_022148	chrX	-	1.37267	0.162436	0.556951
NM_030923	chr2	-	1.37244	0.315684	0.705678
NM_014808	chr2	+	1.37211	0.0596896	0.38603
NM_018111	chr19	-	1.37201	0.000761738	0.0891451
ENST00000595331	chr9	-	1.37194	0.739102	0.913283
NM_006928	chr12	-	1.37186	0.583272	0.84286
NM_015407	chr3	+	1.3718	0.388422	0.744879
NM_001272086	chr17	-	1.37154	0.245321	0.64927
NM_024112	chr9	+	1.37151	0.0118743	0.211887
uc010zse.2	chr20	+	1.37061	0.254669	0.657429
NM_032266	chr2	+	1.37049	0.111972	0.486995
NM_025045	chr22	-	1.36963	0.0620839	0.392072
NM_006553	chr18	+	1.36919	0.166518	0.562033
ENST00000591423	chr17	-	1.36889	0.108474	0.480231
NM_024792	chr17	+	1.36862	0.000697112	0.0891451
NM_032638	chr3	-	1.36852	0.0640872	0.39711
ENST00000560255	chr15	+	1.36848	0.0924034	0.451662
NM_001283	chr7	+	1.36841	0.0365578	0.322282
NM_144642	chr3	+	1.36839	0.0147012	0.23079
NM_004717	chr7	-	1.36829	0.277611	0.676477
NM_003531	chr6	+	1.36828	0.155749	0.547645
NM_015327	chr1	-	1.36813	0.277808	0.676477
ENST00000562767	chr15	-	1.36811	0.332761	0.715291
NM_004418	chr2	-	1.36807	0.125514	0.504476
NM_001008708	chr2	+	1.36803	0.484019	0.796823
NM_032377	chr19	-	1.36774	0.0769259	0.421921
NM_018337	chr19	+	1.36761	0.0459562	0.348033
NM_004407	chr4	+	1.36724	0.263785	0.664077
ENST00000460532	chr7	-	1.3672	0.00977993	0.19643
NM_006440	chr22	-	1.36668	0.00547128	0.158437
NM_005849	chr16	-	1.36666	0.524718	0.818635
uc001lcv.2	chr10	-	1.36634	0.0955089	0.456888
ENST00000528405	chr11	-	1.36624	0.340316	0.719803
NM_020850	chr16	-	1.36606	0.0119182	0.211887
NM_138288	chr14	-	1.36588	0.183283	0.58344
uc003epu.2	chr3	+	1.36579	0.227334	0.63297
NM_001546	chr6	+	1.36547	0.300936	0.697338
NM_006140	chrX	+	1.36493	0.576627	0.839869
NM_170604	chr19	-	1.36491	0.0878265	0.443492
NM_006885	chr16	-	1.36484	0.570289	0.836811
NM_003098	chr20	-	1.36478	0.289373	0.689376
NM_001128209	chr5	+	1.36427	0.118553	0.494085
ENST00000600805	chr3	-	1.36378	0.439097	0.775216
NM_001195228	chr17	+	1.36367	0.218835	0.622778
NM_175834	chr12	-	1.3636	0.399818	0.751509
NM_006331	chr12	+	1.36356	0.293251	0.692451
NM_017833	chr21	-	1.36315	0.040563	0.33436
NM_153834	chrX	+	1.3626	0.193414	0.596627
NM_017686	chr1	-	1.36252	0.124955	0.50402
uc010ozf.2	chr1	-	1.36252	0.0991788	0.464006
NM_020064	chr9	+	1.36225	0.323835	0.709906
NM_002993	chr4	+	1.36205	0.296686	0.695709
NM_030919	chr20	+	1.36167	0.710759	0.900529
NM_052844	chr9	-	1.36103	0.513736	0.813963
NM_016073	chr15	-	1.36029	0.44955	0.780712
NM_001879	chr3	-	1.36028	0.611166	0.857017
NM_012184	chr2	+	1.36007	0.243452	0.647244
ENST00000518652	chr8	+	1.35979	0.0089335	0.19123
NM_001008778	chr11	+	1.35916	0.333597	0.715559
NM_001288962	chr19	+	1.35894	0.0999841	0.465261
ENST00000521467	chr8	+	1.35893	0.642183	0.871113
NM_032510	chr18	-	1.35888	0.0275603	0.285703
NM_001144936	chr11	-	1.35869	0.177645	0.577447
NM_001005198	chr11	+	1.35857	0.208103	0.612364
NM_021194	chr1	-	1.35826	0.346314	0.722103
NM_000927	chr7	-	1.35819	0.446242	0.779407
NM_173596	chr12	+	1.35817	0.276102	0.675029
NM_001012414	chr4	-	1.35809	0.0303323	0.294237
NM_023938	chr1	-	1.35806	0.161462	0.554905
NM_012326	chr2	+	1.35793	0.206481	0.61138
uc010wcm.1	chr17	-	1.35789	0.0805828	0.430399
NM_001278505	chr2	+	1.35748	0.0010635	0.0940286
NM_001080497	chr9	-	1.35731	0.229859	0.63418
NM_173552	chr3	+	1.35725	0.0697514	0.408905
uc010luc.2	chr8	-	1.35719	0.276283	0.675046
NM_001004698	chr1	+	1.35708	0.352662	0.726046
NM_173627	chr17	+	1.35638	0.330862	0.71411
NM_025014	chr17	+	1.35588	0.251938	0.653712
NM_133171	chr20	-	1.35562	0.362681	0.731757
NM_018349	chr15	+	1.35546	0.205615	0.610113
uc001nyr.1	chr11	-	1.35502	0.228537	0.633614
NM_181784	chr2	-	1.35441	0.359428	0.730089
NM_177924	chr8	-	1.35346	0.309432	0.701939
uc010fmm.1	chr2	-	1.35338	0.126384	0.505279
NM_001080525	chr3	-	1.35324	0.680137	0.886211
NM_022049	chr1	+	1.35319	0.194153	0.597741
NM_005345	chr6	+	1.35306	0.37858	0.739695
NM_005876	chr2	+	1.3529	0.0637592	0.396368
NM_024816	chr16	-	1.35276	0.129268	0.50964
NM_030580	chr8	-	1.35264	0.135168	0.519541
NM_199461	chr10	+	1.35264	0.0824373	0.434545
NM_021032	chr3	-	1.35257	0.269979	0.669977
NM_004274	chr14	+	1.35257	0.00660462	0.171188
NM_014330	chr19	+	1.35255	0.000987966	0.0917955
NM_001278317	chr5	+	1.35183	0.432344	0.770786
NM_130466	chr12	+	1.35173	0.156826	0.549489
NM_198390	chr16	+	1.35121	0.0100923	0.197415
NM_003529	chr6	+	1.35117	0.0439376	0.343761
NM_015388	chr6	-	1.35102	0.089955	0.448184
ENST00000416839	chr1	-	1.35096	0.00194138	0.108777
ENST00000555938	chr19	+	1.35075	0.30276	0.698177
NM_181885	chr1	+	1.35011	0.068194	0.406071
NM_001193360	chr14	+	1.34989	0.133278	0.515914
NM_153339	chr1	+	1.34941	0.0150384	0.231494
NM_015444	chr3	-	1.3493	0.00117351	0.0970665
NM_001146339	chr19	+	1.3492	0.0146304	0.230592
NM_000504	chr13	+	1.34919	0.287927	0.687312
NM_001044370	chr22	+	1.3488	0.213189	0.616451
uc003qit.1	chr6	-	1.3487	0.368203	0.735385
NM_003216	chr22	+	1.34863	0.106416	0.477111
NM_002537	chr15	-	1.34862	0.144862	0.533142
NM_001008270	chr7	-	1.34852	0.0346151	0.314755
NM_174908	chr3	+	1.34842	0.397947	0.749521
NM_147180	chr9	-	1.34792	0.00730672	0.17598
NM_017957	chr17	+	1.34777	0.0145807	0.230238
NM_024054	chr7	-	1.34697	0.554241	0.828799
NM_001517	chr6	+	1.34658	0.0541462	0.372579
NM_016441	chr2	+	1.34635	0.198522	0.601725
NM_001100425	chr7	-	1.34628	0.155788	0.547645
NM_172370	chr13	+	1.34611	0.319077	0.70719
NM_153266	chr11	+	1.3458	0.13649	0.520838
NM_018439	chr18	+	1.34574	0.000626579	0.0886162
NM_032880	chr1	+	1.34562	0.297297	0.695709
NM_024779	chr12	+	1.34535	0.107118	0.477859
NM_001164440	chr5	+	1.34522	0.0937587	0.454588
NM_130807	chr19	-	1.34519	0.205192	0.609345
NM_006609	chr2	-	1.34512	0.0579825	0.380938
NM_003786	chr17	+	1.34509	0.345628	0.721705
NM_173490	chr5	+	1.34497	0.573082	0.838247
NM_152612	chr22	+	1.34491	0.0551294	0.374736
NM_001101401	chr19	-	1.34456	0.426508	0.767868
NM_002365	chrX	+	1.34407	0.176151	0.574714
NM_024876	chr19	-	1.34387	0.0579617	0.380938
NM_001143764	chr10	-	1.34379	0.188824	0.590916
NM_032818	chr9	-	1.34367	0.115488	0.491097
NM_001143986	chr19	+	1.34366	0.331779	0.714823
NM_000169	chrX	-	1.34358	0.164803	0.560176
NM_003524	chr6	+	1.34335	0.334852	0.716338
NM_002745	chr22	-	1.34306	0.314443	0.704595
NM_005627	chr6	-	1.34248	0.00224656	0.113329
NM_201402	chr8	-	1.34242	0.20459	0.608813
NM_003811	chr19	+	1.34236	0.148617	0.539808
uc002fyz.2	chr17	-	1.34231	0.116636	0.491516
NM_001199107	chr16	+	1.34216	0.0666821	0.402932
NM_003153	chr12	-	1.34191	0.00198245	0.108777
ENST00000453547	chr10	-	1.34189	0.0418316	0.337895
NM_001042685	chr17	-	1.34176	0.0257973	0.277979
NM_001199691	chr1	+	1.34135	0.400912	0.752455
NM_032579	chr3	-	1.34133	0.296711	0.695709
ENST00000361825	chr7	+	1.34124	0.0941851	0.455119
NM_005668	chr5	-	1.34124	0.308802	0.701434
NM_182751	chr10	+	1.34114	0.0539312	0.372095
ENST00000424958	chr4	+	1.34113	0.136116	0.519947
NM_032505	chr3	+	1.34103	0.170102	0.566513
NM_006969	chr19	-	1.34074	0.107006	0.477726
NM_001100829	chr6	+	1.34059	0.123791	0.502211
NM_001282322	chr14	+	1.33995	0.609476	0.856393
NM_014729	chr8	-	1.33983	0.200098	0.603406
NM_032129	chr1	+	1.33973	0.0314259	0.300267
NM_138368	chr11	-	1.33954	0.0938238	0.454607
NM_021248	chr20	-	1.33914	0.356442	0.728145
NM_002332	chr12	+	1.33901	0.197547	0.600929
NM_005568	chr17	+	1.33882	0.339094	0.718864
NM_001143942	chr6	+	1.3388	0.141066	0.527909
NM_001202473	chr19	-	1.33874	0.116155	0.491425
NM_001305017	chr16	+	1.33828	0.0897044	0.448004
NM_001606	chr9	-	1.33819	0.0689408	0.406685
NM_001271562	chr11	-	1.33811	0.110823	0.484658
NM_001145450	chr2	+	1.33754	0.000662668	0.0891451
NM_153042	chr6	+	1.33753	0.0289178	0.288448
ENST00000526623	chr11	-	1.33727	0.0874451	0.443492
NM_006653	chr6	-	1.33708	0.141319	0.52807
NM_021071	chr12	-	1.33705	0.549068	0.82639
uc003iwr.1	chr4	-	1.33669	0.0940457	0.455103
ENST00000598007	chr20	-	1.33633	0.236996	0.642078
NM_005480	chr12	+	1.33606	0.360156	0.73027
NM_001080532	chr15	-	1.33577	0.141613	0.528423
NM_001512	chr6	-	1.3354	0.129943	0.511355
NM_002436	chrX	-	1.3353	0.28792	0.687312
NM_001195833	chr19	-	1.33524	0.154793	0.546028
NM_030634	chr1	-	1.33476	0.02396	0.273792
NM_006454	chr4	-	1.33449	0.20546	0.609798
NM_001010911	chr10	-	1.33448	0.118898	0.494424
NM_006260	chr13	+	1.3342	0.290716	0.690397
NM_012155	chr19	-	1.33414	0.127805	0.507629
uc003qia.1	chr6	+	1.33332	0.553791	0.828411
NM_139319	chr12	+	1.33302	0.0118032	0.211887
NM_001098529	chr18	+	1.3326	0.198984	0.601997
NM_015207	chr1	+	1.33247	0.0857837	0.439746
NM_003764	chr6	+	1.33239	0.144091	0.532459
NM_001135768	chr19	+	1.33185	0.0478584	0.35238
NM_006059	chr9	+	1.33154	0.10779	0.478921
NM_030961	chr7	+	1.33148	0.325534	0.711226
NM_173642	chr1	+	1.33138	0.0140546	0.228818
NM_001537	chr16	+	1.33123	0.283241	0.682363
NM_002621	chrX	-	1.33117	0.305994	0.699989
NM_030626	chr10	+	1.33112	0.0547323	0.373851
NM_001199417	chr17	+	1.331	0.115977	0.491425
NM_018971	chr3	+	1.33096	0.491482	0.801635
NM_022119	chr16	-	1.33094	0.193232	0.59618
NM_030975	chr17	+	1.33083	0.114252	0.489254
NM_021821	chr12	+	1.33079	0.21087	0.61423
NM_001300814	chr12	-	1.33077	0.352226	0.725804
NM_000960	chr19	-	1.33056	0.144218	0.532459
NM_152903	chr13	-	1.3305	0.0926332	0.452315
NM_000492	chr7	+	1.33048	0.0774039	0.422861
NM_002120	chr6	-	1.33044	0.30177	0.697448
NM_003947	chr3	+	1.33038	0.17984	0.579602
NM_001282506	chr3	+	1.33034	0.214387	0.618108
NM_024603	chr1	-	1.33031	0.395322	0.748053
NM_153045	chr9	+	1.33017	0.0622514	0.392072
NM_018189	chr3	-	1.33012	0.338014	0.71802
NM_007203	chr9	+	1.32992	0.117098	0.491621
ENST00000502515	chr5	+	1.32991	0.278931	0.677522
NM_032538	chr6	+	1.32988	0.31147	0.703219
NM_020464	chr6	-	1.32986	0.589023	0.845597
NM_031298	chr17	+	1.32981	0.385011	0.743216
NM_005853	chr16	+	1.32978	0.196185	0.599802
NM_021815	chr2	+	1.32966	0.00216707	0.111602
NM_031464	chr14	-	1.32957	0.452088	0.781466
NM_138333	chr9	+	1.32911	0.0833403	0.436117
NM_015509	chr12	+	1.32907	0.321764	0.70875
NM_001478	chr12	-	1.32901	0.425873	0.767279
NM_001080436	chr19	+	1.32893	0.30698	0.700455
NM_175068	chr12	-	1.32855	0.302592	0.698177
NM_170699	chr2	+	1.32823	0.00975909	0.19643
ENST00000523987	chr8	-	1.32793	0.0082186	0.186732
NM_001974	chr19	+	1.32785	0.169524	0.565267
NM_152643	chr10	+	1.32768	0.179447	0.579263
NM_006237	chr13	-	1.32768	0.0136855	0.226282
NM_005127	chr12	-	1.32765	0.230665	0.63528
NM_006086	chr16	+	1.32749	0.0636585	0.396053
NM_032591	chrX	-	1.32744	0.0853603	0.438996
NM_001080411	chr19	-	1.32727	0.114867	0.489904
ENST00000361739	chrM	+	1.32716	0.0436967	0.343596
NM_199287	chr17	+	1.32708	0.20453	0.608813
NM_000691	chr17	-	1.32707	0.389685	0.744948
NM_013399	chr16	-	1.32687	0.00734725	0.176602
NM_016116	chr7	+	1.32673	0.390123	0.744948
ENST00000343348	chr5	-	1.3265	0.364235	0.732676
NM_175058	chr11	-	1.32641	0.281024	0.679502
NM_014907	chr9	+	1.32638	0.0047947	0.148626
uc003wfu.3	chr7	+	1.32603	0.00493783	0.149216
NM_018344	chr10	+	1.32593	0.441755	0.776453
NM_152374	chr1	-	1.32559	0.107221	0.478013
NM_002419	chr11	-	1.32559	0.181495	0.581489
NM_001081	chr10	-	1.32536	0.324314	0.710004
NM_024599	chr17	-	1.32524	0.307128	0.700508
NM_080725	chr20	-	1.32521	0.113882	0.488639
NM_005256	chr11	+	1.32506	0.0188454	0.25044
ENST00000598920	chr2	+	1.32429	0.19493	0.598696
NM_012090	chr1	+	1.32414	0.565581	0.83433
NM_031209	chr19	+	1.32405	0.154345	0.545218
NM_000347	chr14	-	1.32368	0.0992926	0.464006
NM_022776	chr3	-	1.32312	0.29914	0.696207
NM_004000	chr1	+	1.32293	0.305985	0.699989
NM_181615	chr21	+	1.32274	0.433919	0.771577
NM_138983	chr21	+	1.32174	0.328636	0.713096
NM_001290332	chr11	+	1.32159	0.0557066	0.376447
NM_078473	chr8	-	1.32149	0.103734	0.471858
NM_153038	chr2	+	1.32133	0.187476	0.589679
NM_000102	chr10	-	1.32105	0.41911	0.764444
ENST00000429930	chr10	-	1.32098	0.271161	0.671182
NM_024600	chr16	+	1.32071	0.0300452	0.292282
NM_001031701	chr12	-	1.32038	0.351171	0.725286
NM_001080412	chr3	+	1.32036	0.0181987	0.24782
NM_053055	chr1	-	1.31992	0.1571	0.549684
NM_004822	chr17	+	1.31983	0.3391	0.718864
NM_181342	chr2	-	1.31969	0.00942223	0.195096
NM_003282	chr11	+	1.31966	0.0555645	0.375808
NM_005460	chr5	+	1.31946	0.436328	0.773178
NM_006006	chr11	+	1.31926	0.29095	0.690565
NM_001193289	chr22	+	1.31893	0.387293	0.74453
NM_052847	chr19	-	1.31833	0.208902	0.612749
NM_014712	chr16	+	1.31828	0.188771	0.590916
NM_198484	chr3	+	1.31823	0.0225148	0.270999
NM_032429	chr10	+	1.31817	0.549518	0.82639
ENST00000412799	chr15	-	1.31802	0.333194	0.715383
NM_001291702	chr6	-	1.31747	0.390002	0.744948
NM_018234	chr2	+	1.31718	0.273199	0.672403
NM_018464	chr10	+	1.31714	0.168086	0.563438
NM_052884	chr19	-	1.31705	0.133497	0.516572
NM_207581	chr15	+	1.31701	0.0576027	0.380019
ENST00000442828	chr17	+	1.31701	0.0291257	0.288448
ENST00000598274	chr11	+	1.31658	0.0460476	0.348264
NM_006962	chrX	-	1.31643	0.357204	0.729139
NM_032153	chr3	-	1.31559	0.140123	0.526584
NM_052920	chr2	+	1.31558	0.125922	0.504988
NM_025217	chr6	+	1.31537	0.0316695	0.301289
NM_001004689	chr1	+	1.31488	0.481277	0.795824
NM_001541	chr11	+	1.31482	0.0878012	0.443492
NM_013259	chr3	+	1.31459	0.0730781	0.416088
NM_024848	chr1	-	1.31428	0.351683	0.725486
ENST00000499579	chr8	+	1.3141	0.0465138	0.349375
NM_000391	chr11	-	1.31401	0.253934	0.656438
NM_178857	chr8	-	1.31338	0.187211	0.588963
NM_006932	chr22	+	1.31329	0.269682	0.669554
NM_031859	chr5	+	1.3131	0.375575	0.738246
NM_003447	chr6	+	1.31288	0.140787	0.527703
ENST00000225519	chr17	-	1.31232	0.05884	0.383745
NM_032808	chr15	-	1.31215	0.184183	0.584681
NM_032646	chr17	+	1.31207	0.111197	0.485347
NM_018644	chr11	-	1.31204	0.135613	0.519939
NM_013332	chr7	+	1.3117	0.145727	0.534581
NM_139282	chrX	-	1.31168	0.306715	0.700355
NM_003569	chr6	-	1.31167	0.240296	0.645286
NM_001098426	chr17	-	1.31164	0.229845	0.63418
NM_032515	chr2	+	1.31146	0.495964	0.803892
NM_001242804	chr18	+	1.31144	0.017026	0.242081
NM_006551	chr11	+	1.31139	0.360777	0.730825
NM_006459	chr10	-	1.31126	0.221235	0.625883
NM_018352	chr4	+	1.31087	0.0161779	0.237494
NM_012294	chr7	-	1.31079	0.0241688	0.274774
NM_016564	chr11	-	1.31073	0.0568866	0.377657
NM_001101337	chr3	+	1.31063	0.196592	0.600235
NM_001381	chr2	+	1.31056	0.238733	0.643554
NM_016530	chr15	+	1.31052	0.396654	0.748243
NM_001809	chr2	+	1.31047	0.0878304	0.443492
NM_017849	chr2	-	1.31019	0.0811821	0.431518
NM_005604	chr6	+	1.31014	0.0745694	0.417525
NM_152337	chr16	-	1.30979	0.372942	0.737302
NM_032928	chr9	+	1.3097	0.0167827	0.24059
NM_004451	chr11	+	1.30965	0.131096	0.51356
NM_001039752	chr11	+	1.30961	0.149425	0.540252
NM_001098787	chr11	-	1.30949	0.157276	0.549823
NM_004580	chr15	-	1.30945	0.156868	0.549489
NM_015100	chr1	-	1.30935	0.255484	0.657921
NM_145253	chr16	-	1.30931	0.21859	0.622778
NM_002266	chr17	+	1.3093	0.242544	0.646767
NM_019858	chr12	+	1.30921	0.241089	0.645582
NM_012108	chr4	+	1.30906	0.447434	0.779917
NM_014017	chr1	+	1.30894	0.255034	0.657899
NM_012258	chr8	-	1.30891	0.0149133	0.231185
NM_004119	chr13	-	1.30882	0.496434	0.803956
NM_005297	chr22	+	1.30847	0.144772	0.533142
ENST00000371268	chr1	+	1.30844	0.0507014	0.362742
NM_002170	chr9	+	1.30827	0.134659	0.518978
NM_052945	chr22	-	1.30802	0.0150098	0.231315
NM_175053	chr12	-	1.30797	0.188017	0.590326
NM_001999	chr5	-	1.30787	0.782721	0.931069
NM_016496	chr19	+	1.30774	0.0946934	0.455964
NM_194255	chr21	-	1.30756	0.0371458	0.322463
NM_024658	chr14	-	1.30714	0.255585	0.657966
NM_001024808	chr12	+	1.30711	0.208908	0.612749
NM_003904	chr11	-	1.30709	0.0380849	0.326492
NM_033064	chr19	+	1.30704	0.337324	0.717583
NM_024943	chr4	-	1.30687	0.452309	0.781626
NM_024654	chr1	-	1.30657	0.30511	0.69946
NM_001080472	chr20	-	1.30614	0.0779249	0.424805
NM_016583	chr20	+	1.30613	0.100192	0.465682
NM_007050	chr20	-	1.30609	0.240185	0.645286
NM_033254	chr3	+	1.30566	0.360359	0.730495
NM_001029858	chr6	+	1.3056	0.260829	0.661346
NM_020133	chr6	-	1.30537	0.221272	0.625883
NM_003579	chr1	+	1.30528	0.391216	0.745532
NM_145699	chr22	+	1.30509	0.338771	0.718592
NM_004831	chr19	-	1.30508	0.0962522	0.458409
NM_001288	chr6	-	1.30505	0.257822	0.659644
NM_134444	chr19	+	1.30503	0.0744401	0.417525
NM_004496	chr14	-	1.30494	0.139234	0.525681
NM_015368	chr11	+	1.30488	0.125785	0.504988
NM_012262	chr1	+	1.30481	0.294685	0.694592
NM_021822	chr22	+	1.30475	0.355591	0.727709
NM_004395	chr5	-	1.30466	0.213078	0.616354
NM_152572	chr9	-	1.30423	0.387406	0.74453
NM_007335	chr3	+	1.30408	0.416538	0.76277
NM_030810	chr6	-	1.30393	0.179151	0.57878
NM_001202509	chr16	+	1.30383	0.00662935	0.171188
NM_001040697	chr11	-	1.30364	0.376686	0.738374
NM_001001503	chr21	+	1.3036	0.0543227	0.373032
NM_015891	chr6	+	1.30331	0.0346622	0.314822
NM_024744	chr2	+	1.30298	0.354399	0.727331
NM_032641	chr12	-	1.30278	0.477146	0.794013
NM_004881	chr2	-	1.30267	0.454808	0.783382
NM_012130	chr21	-	1.30229	0.330015	0.713526
NM_003672	chr1	+	1.30184	0.757212	0.920539
NM_080825	chr20	+	1.30172	0.397725	0.749413
ENST00000551505	chr12	-	1.30146	0.0450487	0.345266
NM_052857	chr17	+	1.30105	0.212261	0.615641
NM_002105	chr11	-	1.30087	0.34773	0.723214
NM_177987	chr10	-	1.30083	0.032683	0.305977
NM_152316	chr11	+	1.30071	0.00618274	0.168562
NM_016619	chr4	-	1.30051	0.213782	0.617264
NM_006933	chr21	+	1.30022	0.250135	0.65225
NM_145175	chr2	+	1.29963	0.422453	0.765744
NM_018690	chr16	+	1.29956	0.220932	0.625883
NM_005433	chr18	-	1.29942	0.243988	0.647597
NM_006834	chr6	+	1.29942	0.0270288	0.283722
NM_006736	chr2	+	1.29931	0.20678	0.611536
NM_004479	chr9	-	1.29918	0.50678	0.810573
NM_212554	chr10	-	1.29916	0.0436513	0.343596
uc009xbj.1	chr1	-	1.29884	0.160257	0.554116
NM_183002	chr14	-	1.29877	0.265736	0.665917
NM_024666	chr15	-	1.29869	0.278628	0.677224
NM_003685	chr19	-	1.2986	0.00663493	0.171188
NM_001143962	chr1	-	1.29854	0.5046	0.809628
NM_007021	chr10	-	1.29851	0.172814	0.570107
NM_003131	chr6	+	1.29847	0.011327	0.209358
NM_004485	chr1	-	1.29844	0.0506382	0.362453
NM_001039690	chr16	-	1.29844	0.0172266	0.243557
NM_133328	chr19	-	1.29837	0.110753	0.484621
NM_005718	chr3	+	1.29829	0.164099	0.559371
NM_020902	chr19	+	1.29803	0.598323	0.851071
NM_000641	chr19	-	1.29797	0.419735	0.76513
NM_080489	chr20	-	1.2979	0.362504	0.731757
NM_015230	chr4	-	1.29768	0.247872	0.651184
NM_031462	chrX	-	1.29742	0.080392	0.430061
NM_000682	chr2	-	1.29742	0.338149	0.71802
NM_152549	chr5	-	1.2974	0.269041	0.668697
NM_003426	chr22	+	1.29733	0.374356	0.738204
NM_004642	chr12	-	1.2971	0.142428	0.529716
NM_001307	chr17	-	1.29709	0.71051	0.900358
NM_003735	chr5	+	1.29694	0.0677041	0.405284
uc002lsz.2	chr19	-	1.29691	0.126071	0.504989
NM_017460	chr7	-	1.29677	0.0700423	0.409852
NM_213601	chr14	-	1.29634	0.289782	0.689418
NM_001100876	chr9	+	1.29626	0.0392648	0.330268
NM_052948	chr19	+	1.29626	0.0465044	0.349375
uc011lqu.1	chr9	-	1.29624	0.159172	0.552671
NM_018388	chrX	-	1.29612	0.0434989	0.343134
NM_178348	chr1	+	1.29606	0.0310917	0.298661
NM_000713	chr19	-	1.29601	0.286981	0.686166
NM_001243313	chr2	+	1.29583	0.0588142	0.383745
NM_006009	chr12	-	1.29576	0.234852	0.639845
NM_001127214	chr16	+	1.29575	0.223848	0.629238
NM_017617	chr9	-	1.29567	0.0785399	0.425761
NM_152550	chr5	+	1.29547	0.011196	0.208077
NM_152545	chr4	-	1.29515	0.0923634	0.451662
NM_006311	chr17	-	1.29485	0.530731	0.818646
NM_145267	chr6	+	1.29484	0.216491	0.620853
NM_015236	chr4	+	1.29462	0.259988	0.660638
ENST00000597621	chr11	+	1.29429	0.224487	0.62958
NM_001039770	chr3	-	1.29422	0.00894691	0.19123
NM_005169	chr11	-	1.29418	0.283888	0.682883
ENST00000409310	chr2	-	1.29413	0.344871	0.721625
NM_000350	chr1	-	1.29412	0.370605	0.736238
NM_033449	chr5	-	1.29392	0.618226	0.860821
NM_001284263	chr22	+	1.29357	0.175882	0.574399
NM_177925	chr12	+	1.29346	0.071042	0.411247
NM_001039547	chr3	-	1.29322	0.431093	0.770247
NM_001202470	chr6	-	1.2931	0.6031	0.852575
NM_182833	chr11	-	1.29279	0.217457	0.621351
NM_006581	chr6	+	1.29278	0.249598	0.651971
NM_003370	chr19	+	1.2926	0.225443	0.631037
NM_001013842	chr8	+	1.29245	0.330346	0.713526
NM_018017	chr10	-	1.29241	0.0689344	0.406685
NM_024798	chr15	+	1.29239	0.197241	0.600929
NM_003614	chr22	+	1.29235	0.480234	0.795775
uc011kfh.1	chr7	+	1.29209	0.483274	0.796822
NM_007059	chr19	-	1.29208	0.438919	0.775216
NM_001007530	chr17	-	1.29197	0.122253	0.498964
NM_001294306	chr19	+	1.29191	0.0260792	0.278929
NM_021229	chr12	-	1.29177	0.649706	0.873481
NM_018931	chr5	+	1.29167	0.00232535	0.115439
ENST00000601068	chr21	-	1.29156	0.557278	0.83048
NM_004675	chr1	-	1.29142	0.176617	0.575167
NM_001252204	chr6	+	1.29142	0.155999	0.547851
NM_203390	chr8	-	1.29139	0.131652	0.513818
NM_001253849	chr1	-	1.29115	0.177963	0.578012
NM_014450	chr9	-	1.29113	0.134128	0.517633
NM_005225	chr20	-	1.29063	0.542168	0.82402
NM_001197113	chr3	+	1.29055	0.428481	0.769081
NM_145169	chr6	-	1.29043	0.388825	0.744948
NM_001100631	chr1	+	1.29027	0.388428	0.744879
NM_013281	chr20	-	1.29013	0.16279	0.557652
NM_020415	chr19	+	1.28996	0.601176	0.851705
NM_006108	chr11	+	1.28985	0.318161	0.70719
NM_032289	chr5	+	1.28978	0.316008	0.705955
NM_012426	chr16	+	1.28975	0.400338	0.751962
NM_017633	chr6	-	1.28959	0.137884	0.523435
NM_020183	chr12	+	1.28957	0.362863	0.731866
NM_004273	chr10	+	1.28942	0.318752	0.70719
NM_005542	chr7	+	1.28934	0.278117	0.676749
NM_032552	chr9	+	1.28934	0.0172366	0.243557
NM_016190	chr1	-	1.28874	0.362367	0.731756
NM_000376	chr12	-	1.28859	0.242857	0.646966
NM_020663	chr14	+	1.28851	0.120896	0.496369
NM_002195	chr9	+	1.28842	0.16454	0.560058
NM_198472	chr10	-	1.28841	0.215689	0.62018
NM_145288	chr19	-	1.28791	0.27859	0.677224
NM_022003	chr11	-	1.28784	0.12516	0.504077
NM_001961	chr19	-	1.28757	0.448366	0.780195
ENST00000366623	chr1	+	1.28756	0.620716	0.861949
NM_198576	chr1	+	1.28753	0.0344861	0.314388
NM_001172779	chr3	-	1.2875	0.358274	0.729414
NM_001256871	chr8	-	1.28749	0.354471	0.727331
NM_178148	chr6	-	1.28749	0.0610534	0.389395
NM_000192	chr12	-	1.28747	0.00016252	0.0804018
NM_004069	chr19	-	1.2874	0.192	0.594976
NM_001282430	chr2	-	1.28709	0.0904292	0.448879
NM_016400	chr15	+	1.28703	0.197892	0.601536
NM_024102	chr1	-	1.28676	0.172853	0.570107
NM_001039888	chr1	+	1.28665	0.34374	0.721625
NM_032582	chr17	-	1.28645	0.136001	0.519947
NM_002468	chr3	+	1.2863	0.206485	0.61138
NM_009587	chr17	+	1.28587	0.000562656	0.0864669
NM_005787	chr3	-	1.28586	0.299751	0.696661
ENST00000436592	chr5	+	1.28579	0.167242	0.562209
NM_001258429	chr20	-	1.28578	0.148541	0.539655
NM_017823	chr1	+	1.28577	0.0640374	0.39711
ENST00000596831	chr19	-	1.28548	0.336901	0.717274
NM_153007	chr17	+	1.28539	0.104205	0.473054
NM_001287501	chr7	+	1.2852	0.322386	0.708953
NM_022073	chr14	-	1.2851	0.0777265	0.424109
NM_005450	chr17	+	1.28495	0.214723	0.618626
NM_003343	chr21	-	1.28465	0.522955	0.818388
NM_032902	chr8	+	1.28451	0.0244542	0.275131
NM_014603	chr17	+	1.28418	0.372199	0.736926
NM_176812	chr20	+	1.28401	0.0875496	0.443492
NM_181882	chr19	-	1.28398	0.086897	0.441736
NM_002294	chrX	-	1.28397	0.326095	0.711509
NM_001291984	chr6	-	1.28384	0.0107697	0.204301
NM_001007563	chr9	-	1.28379	0.154179	0.545013
NM_015164	chr1	+	1.28377	0.264657	0.664566
NM_173689	chr9	+	1.28357	0.0130282	0.220731
NM_001205019	chrX	+	1.28347	0.282118	0.68059
NM_005975	chr20	-	1.28341	0.0851172	0.438303
NM_018410	chr2	-	1.28329	0.383864	0.743214
NM_014502	chr11	-	1.28318	0.0527766	0.368924
NM_003627	chr11	-	1.28311	0.0848156	0.438303
NM_138422	chr19	+	1.28306	0.0443474	0.344202
NM_153209	chr17	+	1.28303	0.12032	0.495724
NM_001080418	chr1	-	1.28296	0.195042	0.598734
NM_032509	chr8	+	1.2829	0.0090732	0.191371
NM_176816	chr5	-	1.28283	0.198556	0.601725
NM_030628	chr11	-	1.28269	0.0524603	0.367849
NM_006416	chr6	+	1.2826	0.333825	0.715921
NM_178510	chr11	+	1.28256	0.028569	0.288238
NM_017586	chr9	+	1.28231	0.00772856	0.181903
NM_001080452	chr19	-	1.28223	0.0627364	0.393874
NM_145286	chr13	-	1.28219	0.504384	0.809628
NM_001105577	chr13	-	1.28216	0.219167	0.623045
NM_014891	chr7	-	1.28212	0.429533	0.769428
NM_152511	chr22	-	1.28208	0.0278975	0.286903
NM_006383	chr15	-	1.28206	0.444405	0.778348
NM_003677	chr12	+	1.28201	0.00693795	0.174253
NM_130782	chr1	+	1.28175	0.381292	0.742115
NM_014291	chr22	+	1.28175	0.253955	0.656438
NM_004412	chr10	-	1.28119	0.339718	0.719279
NM_014694	chr9	+	1.2806	0.113573	0.488461
NM_015900	chr3	+	1.28052	0.119654	0.494475
NM_006805	chr5	-	1.28043	0.153624	0.544873
NM_001304762	chr1	-	1.28038	0.00195661	0.108777
NM_205834	chr19	+	1.28027	0.0675973	0.405284
NM_000358	chr5	+	1.28018	0.658648	0.877619
NM_003975	chr1	-	1.2801	0.0889612	0.446432
NM_001191	chr20	-	1.28003	0.0122358	0.213924
NM_001012715	chr9	+	1.27993	0.31283	0.70376
NM_001005274	chr11	+	1.27992	0.348276	0.723406
NM_153694	chr12	-	1.27988	0.388797	0.744948
NM_025198	chr12	-	1.27979	0.148763	0.539996
NM_002509	chr20	-	1.27972	0.414325	0.760903
NM_015178	chr8	+	1.27956	0.0140941	0.228818
NM_015238	chr5	+	1.27947	0.273812	0.67285
NM_031958	chr17	-	1.27944	0.461438	0.78661
NM_001303481	chr7	+	1.27904	0.107634	0.478775
NM_198947	chr11	+	1.27884	0.358794	0.729414
NM_001017436	chrX	+	1.27877	0.028521	0.288099
NM_182523	chr3	+	1.2787	0.409644	0.758763
NM_032786	chr12	+	1.27799	0.387906	0.744869
NM_022836	chr1	+	1.27785	0.0954142	0.456868
NM_018919	chr5	+	1.27779	0.165268	0.560736
NM_005261	chr8	-	1.27769	0.0827334	0.434833
NM_020170	chr19	+	1.27763	0.259429	0.660447
NM_016150	chr14	-	1.27734	0.200497	0.603778
NM_030785	chr19	-	1.27716	0.0433103	0.343134
NM_021077	chr15	-	1.27713	0.0389455	0.328836
NM_181537	chr17	-	1.27689	0.530318	0.818646
NM_001145139	chrX	-	1.27678	0.307712	0.700981
NM_006742	chr16	+	1.27673	0.0540592	0.372235
NM_013376	chr19	-	1.27668	0.119395	0.494424
NM_020474	chr18	+	1.27664	0.154528	0.545636
uc021opf.1	chr1	+	1.27661	0.0325631	0.305634
NM_198229	chr4	+	1.27654	0.201611	0.604919
NM_033284	chrY	+	1.27648	0.105321	0.475341
NM_004244	chr12	-	1.27641	0.630238	0.866101
NM_172089	chr17	+	1.27621	0.0444226	0.344202
NM_019107	chr19	-	1.27621	0.166699	0.562111
NM_002571	chr9	+	1.27615	0.337175	0.717471
uc009vue.3	chr1	+	1.2761	0.351139	0.725286
uc003sjb.2	chr7	+	1.27598	0.243924	0.647597
NM_004099	chr9	-	1.27586	0.2199	0.624347
uc002orj.1	chr19	+	1.27585	0.0959728	0.458171
NM_001031854	chr11	+	1.27576	0.0264876	0.280269
NM_002854	chr22	-	1.27572	0.0797098	0.428146
NM_001129820	chr17	-	1.27555	0.164598	0.560058
NM_025059	chr6	+	1.27553	0.00414559	0.140143
NM_002840	chr1	+	1.27542	0.25039	0.652637
NM_152457	chr16	-	1.2753	0.120332	0.495724
NM_024430	chr18	-	1.27529	0.189404	0.591899
NM_001004470	chr10	-	1.27527	0.593235	0.848431
NM_004365	chr5	-	1.2751	0.148402	0.539655
NM_002602	chr17	-	1.27494	0.145505	0.534037
NM_000135	chr16	-	1.27494	0.390572	0.744978
NM_133263	chr5	+	1.2748	0.124252	0.503021
NM_007168	chr17	-	1.27472	0.521234	0.817775
NM_013304	chr16	-	1.27463	0.0164754	0.239322
NM_001077525	chr3	+	1.27421	0.119555	0.494424
NM_002087	chr17	+	1.27408	0.50157	0.807532
NM_019625	chr12	-	1.27397	0.37587	0.738374
NM_001077665	chr10	+	1.27391	0.113177	0.488124
ENST00000597445	chr19	+	1.27367	0.306805	0.700455
NM_002970	chrX	+	1.27362	0.547602	0.825725
NM_031286	chr1	+	1.27326	0.00330615	0.128043
NM_194285	chr11	-	1.27319	0.0629376	0.394428
ENST00000313599	chr12	-	1.27317	0.148531	0.539655
ENST00000576252	chr17	+	1.27308	0.24866	0.651242
NM_207401	chr1	-	1.27304	0.459848	0.786091
NM_020808	chr1	-	1.27291	0.449992	0.780738
ENST00000356956	chr6	+	1.27249	0.237792	0.642439
NM_018667	chr16	-	1.27233	0.150845	0.541139
NM_133492	chr19	-	1.2723	0.470548	0.791305
NM_130899	chr5	-	1.27219	0.389813	0.744948
NM_133452	chr19	-	1.27218	0.0340159	0.311993
NM_014046	chr6	+	1.27208	0.323899	0.709906
NM_033008	chr3	-	1.27194	0.0993847	0.464108
NM_001004313	chr17	-	1.27172	0.189503	0.591899
[truncated: 5,491 more rows]
